# Supplementary material for: Dietary patterns and risk of ischemic stroke: A two-sample Mendelian randomization study
Source: Medicine (Baltimore). 2025 Oct 17;104(42):e45182. doi: 10.1097/MD.0000000000045182 (PMC12537125; doi:10.1097/MD.0000000000045182)
Supplement: Supplementary file 1 [file medi-104-e45182-s001.xlsx]

## Sheet: S1 List of confounders
Processed meat intake
	SNP	effect_allele.exposure	other_allele.exposure	effect_allele.outcome	other_allele.outcome	beta.exposure	beta.outcome	eaf.exposure	eaf.outcome	remove	palindromic	ambiguous	id.outcome	chr	pos	se.outcome	samplesize.outcome	pval.outcome	outcome	originalname.outcome	outcome.deprecated	mr_keep.outcome	data_source.outcome	samplesize.exposure	chr.exposure	pval.exposure	pos.exposure	se.exposure	id.exposure	exposure	mr_keep.exposure	pval_origin.exposure	data_source.exposure	action	SNP_index	mr_keep
1	rs10454812	C	A	C	A	-0.0199599	-0.0111	0.103032	0.1036	FALSE	FALSE	FALSE	ebi-a-GCST006908	5	52800358	0.0171	440328	0.5162	Ischemic stroke || id:ebi-a-GCST006908	Ischemic stroke	Ischemic stroke || ||	TRUE	igd	461981	5	6.69993e-09	52800358	0.00344207	ukb-b-6324	Processed meat intake || id:ukb-b-6324	TRUE	reported	igd	3	1	TRUE
2	rs11887120	T	C	T	C	0.0119621	-0.0098	0.397683	0.4201	FALSE	FALSE	FALSE	ebi-a-GCST006908	2	25485735	0.0107	440328	0.3622	Ischemic stroke || id:ebi-a-GCST006908	Ischemic stroke	Ischemic stroke || ||	TRUE	igd	461981	2	3.09999e-08	25485735	0.00216043	ukb-b-6324	Processed meat intake || id:ukb-b-6324	TRUE	reported	igd	3	1	TRUE
3	rs11894162	T	C	T	C	0.0120489	0.0152	0.547464	0.5258	FALSE	FALSE	FALSE	ebi-a-GCST006908	2	107197420	0.0099	440328	0.1263	Ischemic stroke || id:ebi-a-GCST006908	Ischemic stroke	Ischemic stroke || ||	TRUE	igd	461981	2	1.09999e-08	107197420	0.00210698	ukb-b-6324	Processed meat intake || id:ukb-b-6324	TRUE	reported	igd	3	1	TRUE
4	rs1422192	A	G	A	G	0.0169681	0.0104	0.158076	0.1598	FALSE	FALSE	FALSE	ebi-a-GCST006908	5	87959023	0.0139	440328	0.4564	Ischemic stroke || id:ebi-a-GCST006908	Ischemic stroke	Ischemic stroke || ||	TRUE	igd	461981	5	3.40001e-09	87959023	0.00287128	ukb-b-6324	Processed meat intake || id:ukb-b-6324	TRUE	reported	igd	3	1	TRUE
5	rs2029401	G	A	G	A	0.0146312	-0.0051	0.586212	0.562	FALSE	FALSE	FALSE	ebi-a-GCST006908	5	92891029	0.0101	440328	0.6131	Ischemic stroke || id:ebi-a-GCST006908	Ischemic stroke	Ischemic stroke || ||	TRUE	igd	461981	5	6.29941e-12	92891029	0.0021292	ukb-b-6324	Processed meat intake || id:ukb-b-6324	TRUE	reported	igd	3	1	TRUE
6	rs203319	T	C	T	C	-0.016423	0.0034	0.204594	0.2009	FALSE	FALSE	FALSE	ebi-a-GCST006908	22	41914593	0.0127	440328	0.791199	Ischemic stroke || id:ebi-a-GCST006908	Ischemic stroke	Ischemic stroke || ||	TRUE	igd	461981	22	2.80001e-10	41914593	0.00260186	ukb-b-6324	Processed meat intake || id:ukb-b-6324	TRUE	reported	igd	3	1	TRUE
7	rs2873054	C	A	C	A	0.0139958	0.0047	0.353276	0.3539	FALSE	FALSE	FALSE	ebi-a-GCST006908	3	81888255	0.0108	440328	0.6637	Ischemic stroke || id:ebi-a-GCST006908	Ischemic stroke	Ischemic stroke || ||	TRUE	igd	461981	3	1.6e-10	81888255	0.00218986	ukb-b-6324	Processed meat intake || id:ukb-b-6324	TRUE	reported	igd	3	1	TRUE
8	rs34241936	G	A	G	A	0.0328367	0.0008	0.037369	0.0344	FALSE	FALSE	FALSE	ebi-a-GCST006908	17	74065908	0.0341	440328	0.9807	Ischemic stroke || id:ebi-a-GCST006908	Ischemic stroke	Ischemic stroke || ||	TRUE	igd	461981	17	1.09999e-08	74065908	0.00575337	ukb-b-6324	Processed meat intake || id:ukb-b-6324	TRUE	reported	igd	3	1	TRUE
9	rs3762621	T	C	T	C	-0.0149895	-0.0028	0.183451	0.1813	FALSE	FALSE	FALSE	ebi-a-GCST006908	2	173306140	0.0131	440328	0.8316	Ischemic stroke || id:ebi-a-GCST006908	Ischemic stroke	Ischemic stroke || ||	TRUE	igd	461981	2	3.59998e-08	173306140	0.00271965	ukb-b-6324	Processed meat intake || id:ukb-b-6324	TRUE	reported	igd	3	1	TRUE
10	rs4077924	C	T	C	T	0.0124987	0.0048	0.701892	0.7134	FALSE	FALSE	FALSE	ebi-a-GCST006908	2	181991389	0.0109	440328	0.6637	Ischemic stroke || id:ebi-a-GCST006908	Ischemic stroke	Ischemic stroke || ||	TRUE	igd	461981	2	4.49997e-08	181991389	0.00228468	ukb-b-6324	Processed meat intake || id:ukb-b-6324	TRUE	reported	igd	3	1	TRUE
11	rs4240672	A	G	A	G	0.0171201	-0.0131	0.494014	0.491	FALSE	FALSE	FALSE	ebi-a-GCST006908	8	10767917	0.0102	440328	0.2001	Ischemic stroke || id:ebi-a-GCST006908	Ischemic stroke	Ischemic stroke || ||	TRUE	igd	461981	8	2.99985e-16	10767917	0.00209412	ukb-b-6324	Processed meat intake || id:ukb-b-6324	TRUE	reported	igd	3	1	TRUE
12	rs6010651	C	A	C	A	-0.0124059	-0.0162	0.379439	0.3849	FALSE	FALSE	FALSE	ebi-a-GCST006908	20	62418243	0.0103	440328	0.1177	Ischemic stroke || id:ebi-a-GCST006908	Ischemic stroke	Ischemic stroke || ||	TRUE	igd	461981	20	1.09999e-08	62418243	0.00216796	ukb-b-6324	Processed meat intake || id:ukb-b-6324	TRUE	reported	igd	3	1	TRUE
13	rs6484504	C	T	C	T	0.0154728	-0.0023	0.72462	0.7359	FALSE	FALSE	FALSE	ebi-a-GCST006908	11	31424823	0.0112	440328	0.8397	Ischemic stroke || id:ebi-a-GCST006908	Ischemic stroke	Ischemic stroke || ||	TRUE	igd	461981	11	4.40048e-11	31424823	0.0023479	ukb-b-6324	Processed meat intake || id:ukb-b-6324	TRUE	reported	igd	3	1	TRUE
14	rs6765179	A	G	A	G	-0.0127603	0.0122	0.309968	0.3067	FALSE	FALSE	FALSE	ebi-a-GCST006908	3	25276416	0.011	440328	0.2668	Ischemic stroke || id:ebi-a-GCST006908	Ischemic stroke	Ischemic stroke || ||	TRUE	igd	461981	3	1.79999e-08	25276416	0.00226606	ukb-b-6324	Processed meat intake || id:ukb-b-6324	TRUE	reported	igd	3	1	TRUE
15	rs6786550	C	T	C	T	0.0121871	0.0103	0.635043	0.6249	FALSE	FALSE	FALSE	ebi-a-GCST006908	3	62560523	0.0103	440328	0.3208	Ischemic stroke || id:ebi-a-GCST006908	Ischemic stroke	Ischemic stroke || ||	TRUE	igd	461981	3	2.1e-08	62560523	0.00217408	ukb-b-6324	Processed meat intake || id:ukb-b-6324	TRUE	reported	igd	3	1	TRUE
16	rs6961970	A	C	A	C	-0.0140142	0.0147	0.244698	0.2331	FALSE	FALSE	FALSE	ebi-a-GCST006908	7	113901132	0.0119	440328	0.2165	Ischemic stroke || id:ebi-a-GCST006908	Ischemic stroke	Ischemic stroke || ||	TRUE	igd	461981	7	9.49992e-09	113901132	0.00244137	ukb-b-6324	Processed meat intake || id:ukb-b-6324	TRUE	reported	igd	3	1	TRUE
17	rs7531118	C	T	C	T	-0.0140719	-0.0085	0.531133	0.5357	FALSE	FALSE	FALSE	ebi-a-GCST006908	1	72837239	0.0103	440328	0.4124	Ischemic stroke || id:ebi-a-GCST006908	Ischemic stroke	Ischemic stroke || ||	TRUE	igd	461981	1	2.80027e-11	72837239	0.00211347	ukb-b-6324	Processed meat intake || id:ukb-b-6324	TRUE	reported	igd	3	1	TRUE
18	rs77165542	T	C	T	C	0.0338786	0.0197	0.035496	0.0359	FALSE	FALSE	FALSE	ebi-a-GCST006908	2	430975	0.0349	440328	0.5729	Ischemic stroke || id:ebi-a-GCST006908	Ischemic stroke	Ischemic stroke || ||	TRUE	igd	461981	2	3.29997e-09	430975	0.00572502	ukb-b-6324	Processed meat intake || id:ukb-b-6324	TRUE	reported	igd	3	1	TRUE
19	rs8096167	C	T	C	T	-0.0145937	-0.013	0.1926	0.1886	FALSE	FALSE	FALSE	ebi-a-GCST006908	18	34800257	0.0129	440328	0.3146	Ischemic stroke || id:ebi-a-GCST006908	Ischemic stroke	Ischemic stroke || ||	TRUE	igd	461981	18	4.70002e-08	34800257	0.00267084	ukb-b-6324	Processed meat intake || id:ukb-b-6324	TRUE	reported	igd	3	1	TRUE
20	rs838133	G	A	G	A	0.0190137	-0.0108	0.549369	0.5534	FALSE	FALSE	FALSE	ebi-a-GCST006908	19	49259529	0.011	440328	0.3299	Ischemic stroke || id:ebi-a-GCST006908	Ischemic stroke	Ischemic stroke || ||	TRUE	igd	461981	19	1.59993e-18	49259529	0.00216555	ukb-b-6324	Processed meat intake || id:ukb-b-6324	TRUE	reported	igd	3	1	TRUE
21	rs9809856	G	A	G	A	0.0132887	-0.0108	0.475881	0.4705	FALSE	FALSE	FALSE	ebi-a-GCST006908	3	18227421	0.01	440328	0.2823	Ischemic stroke || id:ebi-a-GCST006908	Ischemic stroke	Ischemic stroke || ||	TRUE	igd	461981	3	2.5e-10	18227421	0.00209967	ukb-b-6324	Processed meat intake || id:ukb-b-6324	TRUE	reported	igd	3	1	TRUE
Poultry intake
	SNP	effect_allele.exposure	other_allele.exposure	effect_allele.outcome	other_allele.outcome	beta.exposure	beta.outcome	eaf.exposure	eaf.outcome	remove	palindromic	ambiguous	id.outcome	chr	pos	se.outcome	samplesize.outcome	pval.outcome	outcome	originalname.outcome	outcome.deprecated	mr_keep.outcome	data_source.outcome	pval.exposure	se.exposure	chr.exposure	samplesize.exposure	pos.exposure	id.exposure	exposure	mr_keep.exposure	pval_origin.exposure	data_source.exposure	action	SNP_index	mr_keep
1	rs1051730	A	G	A	G	-0.0108759	-0.0034	0.331381	0.3449	FALSE	FALSE	FALSE	ebi-a-GCST006908	15	78894339	0.0106	440328	0.7472	Ischemic stroke || id:ebi-a-GCST006908	Ischemic stroke	Ischemic stroke || ||	TRUE	igd	1.7e-08	0.00192936	15	461900	78894339	ukb-b-8006	Poultry intake || id:ukb-b-8006	TRUE	reported	igd	3	1	TRUE
2	rs2426440	G	A	G	A	0.0112177	0.0123	0.732602	0.7318	FALSE	FALSE	FALSE	ebi-a-GCST006908	20	50999841	0.0111	440328	0.2699	Ischemic stroke || id:ebi-a-GCST006908	Ischemic stroke	Ischemic stroke || ||	TRUE	igd	4.70002e-08	0.00205323	20	461900	50999841	ukb-b-8006	Poultry intake || id:ukb-b-8006	TRUE	reported	igd	3	1	TRUE
3	rs2565017	A	G	A	G	0.0109515	0.0174	0.372697	0.3731	FALSE	FALSE	FALSE	ebi-a-GCST006908	18	21070280	0.0103	440328	0.091601	Ischemic stroke || id:ebi-a-GCST006908	Ischemic stroke	Ischemic stroke || ||	TRUE	igd	5.89997e-09	0.00188211	18	461900	21070280	ukb-b-8006	Poultry intake || id:ukb-b-8006	TRUE	reported	igd	3	1	TRUE
4	rs2965200	A	G	A	G	-0.0104197	0.0013	0.640011	0.6352	FALSE	FALSE	FALSE	ebi-a-GCST006908	19	19476365	0.0104	440328	0.8976	Ischemic stroke || id:ebi-a-GCST006908	Ischemic stroke	Ischemic stroke || ||	TRUE	igd	4.20001e-08	0.00190089	19	461900	19476365	ukb-b-8006	Poultry intake || id:ukb-b-8006	TRUE	reported	igd	3	1	TRUE
5	rs7829800	G	A	G	A	0.011458	0.0251	0.670759	0.6793	FALSE	FALSE	FALSE	ebi-a-GCST006908	8	144258705	0.0107	440328	0.0188101	Ischemic stroke || id:ebi-a-GCST006908	Ischemic stroke	Ischemic stroke || ||	TRUE	igd	3.69999e-09	0.00194283	8	461900	144258705	ukb-b-8006	Poultry intake || id:ukb-b-8006	TRUE	reported	igd	3	1	TRUE
6	rs9923768	A	G	A	G	0.0105123	-0.0064	0.59853	0.6033	FALSE	FALSE	FALSE	ebi-a-GCST006908	16	6163838	0.0103	440328	0.5369	Ischemic stroke || id:ebi-a-GCST006908	Ischemic stroke	Ischemic stroke || ||	TRUE	igd	1.6e-08	0.00185899	16	461900	6163838	ukb-b-8006	Poultry intake || id:ukb-b-8006	TRUE	reported	igd	3	1	TRUE
7	rs9997448	T	C	T	C	-0.0104646	0.0093	0.369236	0.3666	FALSE	FALSE	FALSE	ebi-a-GCST006908	4	140870515	0.0103	440328	0.3671	Ischemic stroke || id:ebi-a-GCST006908	Ischemic stroke	Ischemic stroke || ||	TRUE	igd	2.69998e-08	0.00188288	4	461900	140870515	ukb-b-8006	Poultry intake || id:ukb-b-8006	TRUE	reported	igd	3	1	TRUE
Beef intake
	SNP	effect_allele.exposure	other_allele.exposure	effect_allele.outcome	other_allele.outcome	beta.exposure	beta.outcome	eaf.exposure	eaf.outcome	remove	palindromic	ambiguous	id.outcome	chr	pos	se.outcome	samplesize.outcome	pval.outcome	outcome	originalname.outcome	outcome.deprecated	mr_keep.outcome	data_source.outcome	samplesize.exposure	pos.exposure	chr.exposure	pval.exposure	se.exposure	id.exposure	exposure	mr_keep.exposure	pval_origin.exposure	data_source.exposure	action	SNP_index	mr_keep
1	rs10789340	G	A	G	A	-0.0137797	-0.0138	0.626712	0.6459	FALSE	FALSE	FALSE	ebi-a-GCST006908	1	72940273	0.0109	440328	0.2077	Ischemic stroke || id:ebi-a-GCST006908	Ischemic stroke	Ischemic stroke || ||	TRUE	igd	461053	72940273	1	6.79986e-15	0.00176936	ukb-b-2862	Beef intake || id:ukb-b-2862	TRUE	reported	igd	3	1	TRUE
2	rs10959890	C	T	C	T	-0.0126658	-0.0037	0.212297	0.2087	FALSE	FALSE	FALSE	ebi-a-GCST006908	9	11526198	0.0134	440328	0.7824	Ischemic stroke || id:ebi-a-GCST006908	Ischemic stroke	Ischemic stroke || ||	TRUE	igd	461053	11526198	9	1.5e-09	0.00209611	ukb-b-2862	Beef intake || id:ukb-b-2862	TRUE	reported	igd	3	1	TRUE
3	rs1105388	T	C	T	C	-0.0113754	0.0117	0.300147	0.2982	FALSE	FALSE	FALSE	ebi-a-GCST006908	1	205308591	0.0112	440328	0.2997	Ischemic stroke || id:ebi-a-GCST006908	Ischemic stroke	Ischemic stroke || ||	TRUE	igd	461053	205308591	1	1.29999e-09	0.00187563	ukb-b-2862	Beef intake || id:ukb-b-2862	TRUE	reported	igd	3	1	TRUE
4	rs11878917	A	G	A	G	0.0150187	0.0301	0.109688	0.1171	FALSE	FALSE	FALSE	ebi-a-GCST006908	19	42588999	0.0157	440328	0.0548504	Ischemic stroke || id:ebi-a-GCST006908	Ischemic stroke	Ischemic stroke || ||	TRUE	igd	461053	42588999	19	4.60002e-08	0.00274812	ukb-b-2862	Beef intake || id:ukb-b-2862	TRUE	reported	igd	3	1	TRUE
5	rs132901	T	C	T	C	0.0139249	-0.001	0.787662	0.7809	FALSE	FALSE	FALSE	ebi-a-GCST006908	22	41797547	0.0126	440328	0.9345	Ischemic stroke || id:ebi-a-GCST006908	Ischemic stroke	Ischemic stroke || ||	TRUE	igd	461053	41797547	22	2.90001e-11	0.00209282	ukb-b-2862	Beef intake || id:ukb-b-2862	TRUE	reported	igd	3	1	TRUE
6	rs1421085	C	T	C	T	-0.0121232	0.0052	0.403433	0.4156	FALSE	FALSE	FALSE	ebi-a-GCST006908	16	53800954	0.0101	440328	0.6069	Ischemic stroke || id:ebi-a-GCST006908	Ischemic stroke	Ischemic stroke || ||	TRUE	igd	461053	53800954	16	3.50026e-12	0.00174274	ukb-b-2862	Beef intake || id:ukb-b-2862	TRUE	reported	igd	3	1	TRUE
7	rs429358	C	T	C	T	-0.0148514	-0.0006	0.154226	0.1477	FALSE	FALSE	FALSE	ebi-a-GCST006908	19	45411941	0.0145	440328	0.9663	Ischemic stroke || id:ebi-a-GCST006908	Ischemic stroke	Ischemic stroke || ||	TRUE	igd	461053	45411941	19	3.59998e-10	0.00236847	ukb-b-2862	Beef intake || id:ukb-b-2862	TRUE	reported	igd	3	1	TRUE
8	rs4676964	T	C	T	C	0.0133533	0.012	0.510605	0.5091	FALSE	FALSE	FALSE	ebi-a-GCST006908	3	71034748	0.0101	440328	0.2316	Ischemic stroke || id:ebi-a-GCST006908	Ischemic stroke	Ischemic stroke || ||	TRUE	igd	461053	71034748	3	9.60064e-15	0.00172438	ukb-b-2862	Beef intake || id:ukb-b-2862	TRUE	reported	igd	3	1	TRUE
9	rs62169335	T	C	T	C	-0.00968628	-0.0178	0.543241	0.5416	FALSE	FALSE	FALSE	ebi-a-GCST006908	2	147946069	0.0101	440328	0.0787608	Ischemic stroke || id:ebi-a-GCST006908	Ischemic stroke	Ischemic stroke || ||	TRUE	igd	461053	147946069	2	2.39999e-08	0.00173523	ukb-b-2862	Beef intake || id:ukb-b-2862	TRUE	reported	igd	3	1	TRUE
10	rs7791463	A	G	A	G	0.00954846	-0.0145	0.534781	0.5471	FALSE	FALSE	FALSE	ebi-a-GCST006908	7	97819047	0.01	440328	0.1477	Ischemic stroke || id:ebi-a-GCST006908	Ischemic stroke	Ischemic stroke || ||	TRUE	igd	461053	97819047	7	2.39999e-08	0.00171063	ukb-b-2862	Beef intake || id:ukb-b-2862	TRUE	reported	igd	3	1	TRUE
11	rs784251	T	C	T	C	-0.0103387	-0.021	0.477649	0.4827	FALSE	FALSE	FALSE	ebi-a-GCST006908	18	53412903	0.0101	440328	0.03748	Ischemic stroke || id:ebi-a-GCST006908	Ischemic stroke	Ischemic stroke || ||	TRUE	igd	461053	53412903	18	1.7e-09	0.00171651	ukb-b-2862	Beef intake || id:ukb-b-2862	TRUE	reported	igd	3	1	TRUE
12	rs79809011	A	G	A	G	-0.0280593	-0.0659	0.029465	0.028	FALSE	FALSE	FALSE	ebi-a-GCST006908	8	10126532	0.0405	440328	0.1036	Ischemic stroke || id:ebi-a-GCST006908	Ischemic stroke	Ischemic stroke || ||	TRUE	igd	461053	10126532	8	3.40001e-08	0.00508482	ukb-b-2862	Beef intake || id:ukb-b-2862	TRUE	reported	igd	3	1	TRUE
Pork intake
	SNP	effect_allele.exposure	other_allele.exposure	effect_allele.outcome	other_allele.outcome	beta.exposure	beta.outcome	eaf.exposure	eaf.outcome	remove	palindromic	ambiguous	id.outcome	chr	pos	se.outcome	samplesize.outcome	pval.outcome	outcome	originalname.outcome	outcome.deprecated	mr_keep.outcome	data_source.outcome	chr.exposure	pos.exposure	pval.exposure	samplesize.exposure	se.exposure	id.exposure	exposure	mr_keep.exposure	pval_origin.exposure	data_source.exposure	action	SNP_index	mr_keep
1	rs10972033	T	G	T	G	0.00897557	-0.0041	0.45643	0.4353	FALSE	FALSE	FALSE	ebi-a-GCST006908	9	34269732	0.01	440328	0.684	Ischemic stroke || id:ebi-a-GCST006908	Ischemic stroke	Ischemic stroke || ||	TRUE	igd	9	34269732	1.29999e-09	460162	0.00147851	ukb-b-5640	Pork intake || id:ukb-b-5640	TRUE	reported	igd	3	1	TRUE
2	rs11211124	C	T	C	T	-0.00995273	-0.0126	0.230603	0.2223	FALSE	FALSE	FALSE	ebi-a-GCST006908	1	45962409	0.0131	440328	0.3353	Ischemic stroke || id:ebi-a-GCST006908	Ischemic stroke	Ischemic stroke || ||	TRUE	igd	1	45962409	1.40001e-08	460162	0.00175408	ukb-b-5640	Pork intake || id:ukb-b-5640	TRUE	reported	igd	3	1	TRUE
3	rs12721051	G	C	G	C	-0.0123637	-0.0007	0.188393	0.1829	FALSE	TRUE	FALSE	ebi-a-GCST006908	19	45422160	0.014	440328	0.9601	Ischemic stroke || id:ebi-a-GCST006908	Ischemic stroke	Ischemic stroke || ||	TRUE	igd	19	45422160	5.60015e-11	460162	0.00188666	ukb-b-5640	Pork intake || id:ukb-b-5640	TRUE	reported	igd	3	1	FALSE
4	rs1355171	A	C	A	C	-0.0109832	-0.0132	0.488844	0.5029	FALSE	FALSE	FALSE	ebi-a-GCST006908	9	15681694	0.0099	440328	0.1858	Ischemic stroke || id:ebi-a-GCST006908	Ischemic stroke	Ischemic stroke || ||	TRUE	igd	9	15681694	1e-13	460162	0.001477	ukb-b-5640	Pork intake || id:ukb-b-5640	TRUE	reported	igd	3	1	TRUE
5	rs2387807	T	C	T	C	-0.0150846	0.009	0.077893	0.0856	FALSE	FALSE	FALSE	ebi-a-GCST006908	12	38446861	0.0183	440328	0.6206	Ischemic stroke || id:ebi-a-GCST006908	Ischemic stroke	Ischemic stroke || ||	TRUE	igd	12	38446861	4.09996e-08	460162	0.00274837	ukb-b-5640	Pork intake || id:ukb-b-5640	TRUE	reported	igd	3	1	TRUE
6	rs254152	G	C	G	C	-0.0104266	0.0196	0.23498	0.2274	FALSE	TRUE	FALSE	ebi-a-GCST006908	5	115641827	0.0123	440328	0.1097	Ischemic stroke || id:ebi-a-GCST006908	Ischemic stroke	Ischemic stroke || ||	TRUE	igd	5	115641827	2.19999e-09	460162	0.00174217	ukb-b-5640	Pork intake || id:ukb-b-5640	TRUE	reported	igd	3	1	FALSE
7	rs34161520	G	C	G	C	0.0115919	0.007	0.160381	0.1567	FALSE	TRUE	FALSE	ebi-a-GCST006908	10	125127645	0.0139	440328	0.6134	Ischemic stroke || id:ebi-a-GCST006908	Ischemic stroke	Ischemic stroke || ||	TRUE	igd	10	125127645	9.59997e-09	460162	0.0020206	ukb-b-5640	Pork intake || id:ukb-b-5640	TRUE	reported	igd	3	1	FALSE
8	rs36124222	C	T	C	T	0.00840935	-0.0133	0.433239	0.4286	FALSE	FALSE	FALSE	ebi-a-GCST006908	18	74196202	0.0104	440328	0.2008	Ischemic stroke || id:ebi-a-GCST006908	Ischemic stroke	Ischemic stroke || ||	TRUE	igd	18	74196202	2.1e-08	460162	0.00150083	ukb-b-5640	Pork intake || id:ukb-b-5640	TRUE	reported	igd	3	1	TRUE
9	rs3964074	C	T	C	T	-0.00895091	-0.0244	0.546932	0.5424	FALSE	FALSE	FALSE	ebi-a-GCST006908	16	74166991	0.0104	440328	0.0190902	Ischemic stroke || id:ebi-a-GCST006908	Ischemic stroke	Ischemic stroke || ||	TRUE	igd	16	74166991	1.6e-09	460162	0.00148347	ukb-b-5640	Pork intake || id:ukb-b-5640	TRUE	reported	igd	3	1	TRUE
10	rs4146837	T	C	T	C	0.00879226	-0.0053	0.455561	0.4496	FALSE	FALSE	FALSE	ebi-a-GCST006908	15	93446869	0.0099	440328	0.5907	Ischemic stroke || id:ebi-a-GCST006908	Ischemic stroke	Ischemic stroke || ||	TRUE	igd	15	93446869	4e-09	460162	0.0014944	ukb-b-5640	Pork intake || id:ukb-b-5640	TRUE	reported	igd	3	1	TRUE
11	rs7641973	A	G	A	G	0.00844615	0.0029	0.353362	0.36	FALSE	FALSE	FALSE	ebi-a-GCST006908	3	81910489	0.0102	440328	0.7743	Ischemic stroke || id:ebi-a-GCST006908	Ischemic stroke	Ischemic stroke || ||	TRUE	igd	3	81910489	4.20001e-08	460162	0.00154097	ukb-b-5640	Pork intake || id:ukb-b-5640	TRUE	reported	igd	3	1	TRUE
12	rs838133	G	A	G	A	0.0108944	-0.0108	0.549354	0.5534	FALSE	FALSE	FALSE	ebi-a-GCST006908	19	49259529	0.011	440328	0.3299	Ischemic stroke || id:ebi-a-GCST006908	Ischemic stroke	Ischemic stroke || ||	TRUE	igd	19	49259529	8.99912e-13	460162	0.00152491	ukb-b-5640	Pork intake || id:ukb-b-5640	TRUE	reported	igd	3	1	TRUE
13	rs9379832	G	A	G	A	-0.0114715	0.0107	0.255452	0.3093	FALSE	FALSE	FALSE	ebi-a-GCST006908	6	26186200	0.0113	440328	0.3404	Ischemic stroke || id:ebi-a-GCST006908	Ischemic stroke	Ischemic stroke || ||	TRUE	igd	6	26186200	1.80011e-11	460162	0.00170628	ukb-b-5640	Pork intake || id:ukb-b-5640	TRUE	reported	igd	3	1	TRUE
14	rs9973426	G	A	G	A	0.0110847	0.0035	0.176598	0.1825	FALSE	FALSE	FALSE	ebi-a-GCST006908	2	155751852	0.0129	440328	0.783	Ischemic stroke || id:ebi-a-GCST006908	Ischemic stroke	Ischemic stroke || ||	TRUE	igd	2	155751852	1e-08	460162	0.00193678	ukb-b-5640	Pork intake || id:ukb-b-5640	TRUE	reported	igd	3	1	TRUE
Pork intake
	SNP	effect_allele.exposure	other_allele.exposure	effect_allele.outcome	other_allele.outcome	beta.exposure	beta.outcome	eaf.exposure	eaf.outcome	remove	palindromic	ambiguous	id.outcome	chr	pos	se.outcome	samplesize.outcome	pval.outcome	outcome	originalname.outcome	outcome.deprecated	mr_keep.outcome	data_source.outcome	pval.exposure	chr.exposure	pos.exposure	se.exposure	samplesize.exposure	id.exposure	exposure	mr_keep.exposure	pval_origin.exposure	data_source.exposure	action	SNP_index	mr_keep
1	rs11090045	A	G	A	G	-0.0106761	0.0057	0.307145	0.2957	FALSE	FALSE	FALSE	ebi-a-GCST006908	22	41753603	0.0111	440328	0.6074	Ischemic stroke || id:ebi-a-GCST006908	Ischemic stroke	Ischemic stroke || ||	TRUE	igd	2.99985e-11	22	41753603	0.00160657	460006	ukb-b-14179	Lamb/mutton intake || id:ukb-b-14179	TRUE	reported	igd	3	1	TRUE
2	rs11743441	T	G	T	G	-0.00884199	-0.0025	0.574343	0.5699	FALSE	FALSE	FALSE	ebi-a-GCST006908	5	88065637	0.0099	440328	0.7991	Ischemic stroke || id:ebi-a-GCST006908	Ischemic stroke	Ischemic stroke || ||	TRUE	igd	2.69998e-09	5	88065637	0.00148593	460006	ukb-b-14179	Lamb/mutton intake || id:ukb-b-14179	TRUE	reported	igd	3	1	TRUE
3	rs12634740	G	T	G	T	-0.010087	0.0248	0.252078	0.2538	FALSE	FALSE	FALSE	ebi-a-GCST006908	3	175671450	0.0117	440328	0.0346003	Ischemic stroke || id:ebi-a-GCST006908	Ischemic stroke	Ischemic stroke || ||	TRUE	igd	2.80001e-09	3	175671450	0.00169718	460006	ukb-b-14179	Lamb/mutton intake || id:ukb-b-14179	TRUE	reported	igd	3	1	TRUE
4	rs136548	T	C	T	C	0.00953241	0.0092	0.376668	0.3776	FALSE	FALSE	FALSE	ebi-a-GCST006908	22	27253353	0.0105	440328	0.3854	Ischemic stroke || id:ebi-a-GCST006908	Ischemic stroke	Ischemic stroke || ||	TRUE	igd	2.90001e-10	22	27253353	0.00151227	460006	ukb-b-14179	Lamb/mutton intake || id:ukb-b-14179	TRUE	reported	igd	3	1	TRUE
5	rs139237013	A	G	A	G	0.0188989	-0.0004	0.057668	0.0581	FALSE	FALSE	FALSE	ebi-a-GCST006908	2	56662691	0.0243	440328	0.9874	Ischemic stroke || id:ebi-a-GCST006908	Ischemic stroke	Ischemic stroke || ||	TRUE	igd	1.79999e-09	2	56662691	0.00314007	460006	ukb-b-14179	Lamb/mutton intake || id:ukb-b-14179	TRUE	reported	igd	3	1	TRUE
6	rs1556147	T	A	T	A	0.00910131	0.0022	0.671626	0.679	FALSE	TRUE	FALSE	ebi-a-GCST006908	9	131936055	0.0107	440328	0.8401	Ischemic stroke || id:ebi-a-GCST006908	Ischemic stroke	Ischemic stroke || ||	TRUE	igd	5.30005e-09	9	131936055	0.00155908	460006	ukb-b-14179	Lamb/mutton intake || id:ukb-b-14179	TRUE	reported	igd	3	1	FALSE
7	rs16891982	G	C	G	C	-0.0242681	-0.0395	0.972143	0.9441	FALSE	TRUE	FALSE	ebi-a-GCST006908	5	33951693	0.0301	440328	0.1894	Ischemic stroke || id:ebi-a-GCST006908	Ischemic stroke	Ischemic stroke || ||	TRUE	igd	2.69998e-08	5	33951693	0.00436437	460006	ukb-b-14179	Lamb/mutton intake || id:ukb-b-14179	TRUE	reported	igd	3	1	FALSE
8	rs17270057	C	T	C	T	0.0126533	0.0239	0.113347	0.1196	FALSE	FALSE	FALSE	ebi-a-GCST006908	19	42670527	0.0155	440328	0.1224	Ischemic stroke || id:ebi-a-GCST006908	Ischemic stroke	Ischemic stroke || ||	TRUE	igd	4.30002e-08	19	42670527	0.00230897	460006	ukb-b-14179	Lamb/mutton intake || id:ukb-b-14179	TRUE	reported	igd	3	1	TRUE
9	rs1958801	G	A	G	A	-0.00894391	0.0059	0.287998	0.2795	FALSE	FALSE	FALSE	ebi-a-GCST006908	14	98872110	0.0109	440328	0.59	Ischemic stroke || id:ebi-a-GCST006908	Ischemic stroke	Ischemic stroke || ||	TRUE	igd	3.2e-08	14	98872110	0.00161749	460006	ukb-b-14179	Lamb/mutton intake || id:ukb-b-14179	TRUE	reported	igd	3	1	TRUE
10	rs2140714	G	C	G	C	-0.00852476	-0.008	0.557738	0.5569	FALSE	TRUE	TRUE	ebi-a-GCST006908	3	83786985	0.01	440328	0.4235	Ischemic stroke || id:ebi-a-GCST006908	Ischemic stroke	Ischemic stroke || ||	TRUE	igd	7.69999e-09	3	83786985	0.00147636	460006	ukb-b-14179	Lamb/mutton intake || id:ukb-b-14179	TRUE	reported	igd	3	1	FALSE
11	rs2222760	A	G	A	G	-0.00909294	0.0078	0.28089	0.287	FALSE	FALSE	FALSE	ebi-a-GCST006908	2	151345113	0.0113	440328	0.4926	Ischemic stroke || id:ebi-a-GCST006908	Ischemic stroke	Ischemic stroke || ||	TRUE	igd	2.80001e-08	2	151345113	0.00163727	460006	ukb-b-14179	Lamb/mutton intake || id:ukb-b-14179	TRUE	reported	igd	3	1	TRUE
12	rs2678900	G	T	G	T	0.0100844	0.0079	0.427924	0.4238	FALSE	FALSE	FALSE	ebi-a-GCST006908	2	58177683	0.01	440328	0.4256	Ischemic stroke || id:ebi-a-GCST006908	Ischemic stroke	Ischemic stroke || ||	TRUE	igd	9.8992e-12	2	58177683	0.00148119	460006	ukb-b-14179	Lamb/mutton intake || id:ukb-b-14179	TRUE	reported	igd	3	1	TRUE
13	rs2726033	G	A	G	A	-0.00948966	-0.0068	0.422384	0.4192	FALSE	FALSE	FALSE	ebi-a-GCST006908	16	28338039	0.0118	440328	0.566301	Ischemic stroke || id:ebi-a-GCST006908	Ischemic stroke	Ischemic stroke || ||	TRUE	igd	1.5e-10	16	28338039	0.0014804	460006	ukb-b-14179	Lamb/mutton intake || id:ukb-b-14179	TRUE	reported	igd	3	1	TRUE
14	rs276453	C	A	C	A	-0.014237	-0.0132	0.488356	0.5043	FALSE	FALSE	FALSE	ebi-a-GCST006908	9	15573753	0.01	440328	0.1886	Ischemic stroke || id:ebi-a-GCST006908	Ischemic stroke	Ischemic stroke || ||	TRUE	igd	2.90001e-22	9	15573753	0.00146723	460006	ukb-b-14179	Lamb/mutton intake || id:ukb-b-14179	TRUE	reported	igd	3	1	TRUE
15	rs2926119	A	C	A	C	0.00811121	0.0046	0.569417	0.5532	FALSE	FALSE	FALSE	ebi-a-GCST006908	16	64293179	0.0101	440328	0.651799	Ischemic stroke || id:ebi-a-GCST006908	Ischemic stroke	Ischemic stroke || ||	TRUE	igd	4.39997e-08	16	64293179	0.00148179	460006	ukb-b-14179	Lamb/mutton intake || id:ukb-b-14179	TRUE	reported	igd	3	1	TRUE
16	rs3105056	C	T	C	T	-0.0116241	0.0205	0.732738	0.7315	FALSE	FALSE	FALSE	ebi-a-GCST006908	13	55946152	0.0112	440328	0.0664003	Ischemic stroke || id:ebi-a-GCST006908	Ischemic stroke	Ischemic stroke || ||	TRUE	igd	1.80011e-12	13	55946152	0.00164854	460006	ukb-b-14179	Lamb/mutton intake || id:ukb-b-14179	TRUE	reported	igd	3	1	TRUE
17	rs35797675	G	T	G	T	-0.0108498	0.0024	0.215928	0.2078	FALSE	FALSE	FALSE	ebi-a-GCST006908	7	72878044	0.0132	440328	0.8553	Ischemic stroke || id:ebi-a-GCST006908	Ischemic stroke	Ischemic stroke || ||	TRUE	igd	1.40001e-09	7	72878044	0.0017934	460006	ukb-b-14179	Lamb/mutton intake || id:ukb-b-14179	TRUE	reported	igd	3	1	TRUE
18	rs3964074	C	T	C	T	-0.00814112	-0.0244	0.547043	0.5424	FALSE	FALSE	FALSE	ebi-a-GCST006908	16	74166991	0.0104	440328	0.0190902	Ischemic stroke || id:ebi-a-GCST006908	Ischemic stroke	Ischemic stroke || ||	TRUE	igd	3.2e-08	16	74166991	0.00147218	460006	ukb-b-14179	Lamb/mutton intake || id:ukb-b-14179	TRUE	reported	igd	3	1	TRUE
19	rs4272399	A	C	A	C	-0.00924231	0.008	0.321491	0.335	FALSE	FALSE	FALSE	ebi-a-GCST006908	8	4836291	0.011	440328	0.4672	Ischemic stroke || id:ebi-a-GCST006908	Ischemic stroke	Ischemic stroke || ||	TRUE	igd	4.49997e-09	8	4836291	0.00157567	460006	ukb-b-14179	Lamb/mutton intake || id:ukb-b-14179	TRUE	reported	igd	3	1	TRUE
20	rs429358	C	T	C	T	-0.0181966	-0.0006	0.154171	0.1477	FALSE	FALSE	FALSE	ebi-a-GCST006908	19	45411941	0.0145	440328	0.9663	Ischemic stroke || id:ebi-a-GCST006908	Ischemic stroke	Ischemic stroke || ||	TRUE	igd	2.70023e-19	19	45411941	0.00202671	460006	ukb-b-14179	Lamb/mutton intake || id:ukb-b-14179	TRUE	reported	igd	3	1	TRUE
21	rs4489752	T	G	T	G	0.013811	-0.0044	0.836007	0.8351	FALSE	FALSE	FALSE	ebi-a-GCST006908	11	126590934	0.0132	440328	0.741199	Ischemic stroke || id:ebi-a-GCST006908	Ischemic stroke	Ischemic stroke || ||	TRUE	igd	2.80027e-12	11	126590934	0.00197586	460006	ukb-b-14179	Lamb/mutton intake || id:ukb-b-14179	TRUE	reported	igd	3	1	TRUE
22	rs55813438	A	G	A	G	-0.0114181	0.0048	0.763165	0.7592	FALSE	FALSE	FALSE	ebi-a-GCST006908	16	5694999	0.0121	440328	0.690699	Ischemic stroke || id:ebi-a-GCST006908	Ischemic stroke	Ischemic stroke || ||	TRUE	igd	4.70002e-11	16	5694999	0.0017352	460006	ukb-b-14179	Lamb/mutton intake || id:ukb-b-14179	TRUE	reported	igd	3	1	TRUE
23	rs56394517	G	A	G	A	-0.0137749	0.0065	0.09584	0.1057	FALSE	FALSE	FALSE	ebi-a-GCST006908	1	243582753	0.0164	440328	0.6927	Ischemic stroke || id:ebi-a-GCST006908	Ischemic stroke	Ischemic stroke || ||	TRUE	igd	3.2e-08	1	243582753	0.00249124	460006	ukb-b-14179	Lamb/mutton intake || id:ukb-b-14179	TRUE	reported	igd	3	1	TRUE
24	rs62106258	C	T	C	T	0.0216304	0.015	0.048562	0.049	FALSE	FALSE	FALSE	ebi-a-GCST006908	2	417167	0.0305	440328	0.622801	Ischemic stroke || id:ebi-a-GCST006908	Ischemic stroke	Ischemic stroke || ||	TRUE	igd	2e-10	2	417167	0.00340154	460006	ukb-b-14179	Lamb/mutton intake || id:ukb-b-14179	TRUE	reported	igd	3	1	TRUE
25	rs62398404	T	C	T	C	0.0129151	0.0149	0.127211	0.1231	FALSE	FALSE	FALSE	ebi-a-GCST006908	6	37669616	0.0154	440328	0.332	Ischemic stroke || id:ebi-a-GCST006908	Ischemic stroke	Ischemic stroke || ||	TRUE	igd	4e-09	6	37669616	0.00219431	460006	ukb-b-14179	Lamb/mutton intake || id:ukb-b-14179	TRUE	reported	igd	3	1	TRUE
26	rs6581296	G	C	G	C	0.0100199	-0.0112	0.794714	0.7935	FALSE	TRUE	FALSE	ebi-a-GCST006908	12	60473007	0.0124	440328	0.364	Ischemic stroke || id:ebi-a-GCST006908	Ischemic stroke	Ischemic stroke || ||	TRUE	igd	4e-08	12	60473007	0.00182433	460006	ukb-b-14179	Lamb/mutton intake || id:ukb-b-14179	TRUE	reported	igd	3	1	FALSE
27	rs660880	A	G	A	G	-0.00903233	0.0118	0.51281	0.5122	FALSE	FALSE	FALSE	ebi-a-GCST006908	1	6866978	0.0099	440328	0.2369	Ischemic stroke || id:ebi-a-GCST006908	Ischemic stroke	Ischemic stroke || ||	TRUE	igd	6.80002e-10	1	6866978	0.001464	460006	ukb-b-14179	Lamb/mutton intake || id:ukb-b-14179	TRUE	reported	igd	3	1	TRUE
28	rs673696	T	C	T	C	0.0158208	-0.0212	0.080995	0.0827	FALSE	FALSE	FALSE	ebi-a-GCST006908	11	31097262	0.0188	440328	0.261	Ischemic stroke || id:ebi-a-GCST006908	Ischemic stroke	Ischemic stroke || ||	TRUE	igd	3.69999e-09	11	31097262	0.00268204	460006	ukb-b-14179	Lamb/mutton intake || id:ukb-b-14179	TRUE	reported	igd	3	1	TRUE
29	rs6829572	A	G	A	G	0.008401	-0.0038	0.456717	0.4524	FALSE	FALSE	FALSE	ebi-a-GCST006908	4	93984155	0.01	440328	0.705399	Ischemic stroke || id:ebi-a-GCST006908	Ischemic stroke	Ischemic stroke || ||	TRUE	igd	1.2e-08	4	93984155	0.00147406	460006	ukb-b-14179	Lamb/mutton intake || id:ukb-b-14179	TRUE	reported	igd	3	1	TRUE
30	rs7447465	C	T	C	T	0.00958232	-0.0063	0.619449	0.6243	FALSE	FALSE	FALSE	ebi-a-GCST006908	5	164566362	0.0102	440328	0.54	Ischemic stroke || id:ebi-a-GCST006908	Ischemic stroke	Ischemic stroke || ||	TRUE	igd	2e-10	5	164566362	0.0015062	460006	ukb-b-14179	Lamb/mutton intake || id:ukb-b-14179	TRUE	reported	igd	3	1	TRUE
31	rs7550173	T	A	T	A	-0.00912387	-0.0153	0.610281	0.6177	FALSE	TRUE	FALSE	ebi-a-GCST006908	1	72944617	0.0103	440328	0.1358	Ischemic stroke || id:ebi-a-GCST006908	Ischemic stroke	Ischemic stroke || ||	TRUE	igd	1.29999e-09	1	72944617	0.0015023	460006	ukb-b-14179	Lamb/mutton intake || id:ukb-b-14179	TRUE	reported	igd	3	1	FALSE
32	rs994270	G	C	G	C	0.0098203	-0.0074	0.234851	0.2427	FALSE	TRUE	FALSE	ebi-a-GCST006908	6	51187787	0.013	440328	0.5675	Ischemic stroke || id:ebi-a-GCST006908	Ischemic stroke	Ischemic stroke || ||	TRUE	igd	1.40001e-08	6	51187787	0.00172948	460006	ukb-b-14179	Lamb/mutton intake || id:ukb-b-14179	TRUE	reported	igd	3	1	FALSE
Non oily fish intake
	SNP	effect_allele.exposure	other_allele.exposure	effect_allele.outcome	other_allele.outcome	beta.exposure	beta.outcome	eaf.exposure	eaf.outcome	remove	palindromic	ambiguous	id.outcome	chr	pos	se.outcome	samplesize.outcome	pval.outcome	outcome	originalname.outcome	outcome.deprecated	mr_keep.outcome	data_source.outcome	se.exposure	chr.exposure	pval.exposure	pos.exposure	samplesize.exposure	id.exposure	exposure	mr_keep.exposure	pval_origin.exposure	data_source.exposure	action	SNP_index	mr_keep
1	rs11680516	C	T	C	T	0.0122842	-0.019	0.202388	0.194	FALSE	FALSE	FALSE	ebi-a-GCST006908	2	208205711	0.0127	440328	0.1336	Ischemic stroke || id:ebi-a-GCST006908	Ischemic stroke	Ischemic stroke || ||	TRUE	igd	0.00202829	2	1.40001e-09	208205711	460880	ukb-b-17627	Non-oily fish intake || id:ukb-b-17627	TRUE	reported	igd	3	1	TRUE
2	rs1260326	C	T	C	T	-0.00955354	-0.0061	0.604249	0.6013	FALSE	FALSE	FALSE	ebi-a-GCST006908	2	27730940	0.0112	440328	0.5825	Ischemic stroke || id:ebi-a-GCST006908	Ischemic stroke	Ischemic stroke || ||	TRUE	igd	0.0016553	2	7.90005e-09	27730940	460880	ukb-b-17627	Non-oily fish intake || id:ukb-b-17627	TRUE	reported	igd	3	1	TRUE
3	rs16822430	C	T	C	T	0.0116344	0.0071	0.23321	0.2455	FALSE	FALSE	FALSE	ebi-a-GCST006908	2	144147475	0.0116	440328	0.5438	Ischemic stroke || id:ebi-a-GCST006908	Ischemic stroke	Ischemic stroke || ||	TRUE	igd	0.00191996	2	1.40001e-09	144147475	460880	ukb-b-17627	Non-oily fish intake || id:ukb-b-17627	TRUE	reported	igd	3	1	TRUE
4	rs17317920	G	A	G	A	0.00906029	-0.0022	0.479238	0.483	FALSE	FALSE	FALSE	ebi-a-GCST006908	7	25517103	0.01	440328	0.8236	Ischemic stroke || id:ebi-a-GCST006908	Ischemic stroke	Ischemic stroke || ||	TRUE	igd	0.0016312	7	2.80001e-08	25517103	460880	ukb-b-17627	Non-oily fish intake || id:ukb-b-17627	TRUE	reported	igd	3	1	TRUE
5	rs35287743	T	G	T	G	-0.0177401	0.0097	0.11583	0.1183	FALSE	FALSE	FALSE	ebi-a-GCST006908	12	110057250	0.0157	440328	0.5381	Ischemic stroke || id:ebi-a-GCST006908	Ischemic stroke	Ischemic stroke || ||	TRUE	igd	0.00255244	12	3.59998e-12	110057250	460880	ukb-b-17627	Non-oily fish intake || id:ukb-b-17627	TRUE	reported	igd	3	1	TRUE
6	rs3799077	G	T	G	T	-0.0107346	-0.008	0.309993	0.3115	FALSE	FALSE	FALSE	ebi-a-GCST006908	6	69996217	0.0108	440328	0.4558	Ischemic stroke || id:ebi-a-GCST006908	Ischemic stroke	Ischemic stroke || ||	TRUE	igd	0.00175764	6	1e-09	69996217	460880	ukb-b-17627	Non-oily fish intake || id:ukb-b-17627	TRUE	reported	igd	3	1	TRUE
7	rs4318925	T	C	T	C	-0.0150377	-0.0274	0.177245	0.1595	FALSE	FALSE	FALSE	ebi-a-GCST006908	6	32761506	0.0178	440328	0.1235	Ischemic stroke || id:ebi-a-GCST006908	Ischemic stroke	Ischemic stroke || ||	TRUE	igd	0.0021207	6	1.29987e-12	32761506	460880	ukb-b-17627	Non-oily fish intake || id:ukb-b-17627	TRUE	reported	igd	3	1	TRUE
8	rs56094641	G	A	G	A	0.0125875	0.0105	0.404619	0.4155	FALSE	FALSE	FALSE	ebi-a-GCST006908	16	53806453	0.0102	440328	0.3047	Ischemic stroke || id:ebi-a-GCST006908	Ischemic stroke	Ischemic stroke || ||	TRUE	igd	0.00165108	16	2.49977e-14	53806453	460880	ukb-b-17627	Non-oily fish intake || id:ukb-b-17627	TRUE	reported	igd	3	1	TRUE
9	rs6957745	C	T	C	T	-0.0121791	-0.0104	0.202978	0.1968	FALSE	FALSE	FALSE	ebi-a-GCST006908	7	73056750	0.0133	440328	0.4348	Ischemic stroke || id:ebi-a-GCST006908	Ischemic stroke	Ischemic stroke || ||	TRUE	igd	0.00202331	7	1.79999e-09	73056750	460880	ukb-b-17627	Non-oily fish intake || id:ukb-b-17627	TRUE	reported	igd	3	1	TRUE
10	rs7148387	G	A	G	A	-0.00930647	0.0089	0.590715	0.5942	FALSE	FALSE	FALSE	ebi-a-GCST006908	14	29775132	0.0101	440328	0.3782	Ischemic stroke || id:ebi-a-GCST006908	Ischemic stroke	Ischemic stroke || ||	TRUE	igd	0.00165022	14	1.7e-08	29775132	460880	ukb-b-17627	Non-oily fish intake || id:ukb-b-17627	TRUE	reported	igd	3	1	TRUE
11	rs838133	G	A	G	A	0.016184	-0.0108	0.549409	0.5534	FALSE	FALSE	FALSE	ebi-a-GCST006908	19	49259529	0.011	440328	0.3299	Ischemic stroke || id:ebi-a-GCST006908	Ischemic stroke	Ischemic stroke || ||	TRUE	igd	0.00167625	19	4.70002e-22	49259529	460880	ukb-b-17627	Non-oily fish intake || id:ukb-b-17627	TRUE	reported	igd	3	1	TRUE
Oily fish Consumption
	SNP	effect_allele.exposure	other_allele.exposure	effect_allele.outcome	other_allele.outcome	beta.exposure	beta.outcome	eaf.exposure	eaf.outcome	remove	palindromic	ambiguous	id.outcome	chr	pos	se.outcome	samplesize.outcome	pval.outcome	outcome	originalname.outcome	outcome.deprecated	mr_keep.outcome	data_source.outcome	chr.exposure	pos.exposure	se.exposure	pval.exposure	samplesize.exposure	id.exposure	exposure	mr_keep.exposure	pval_origin.exposure	data_source.exposure	action	SNP_index	mr_keep
1	rs10267710	T	G	T	G	-0.00891283	-0.0016	#N/A	0.3602	FALSE	FALSE	FALSE	ebi-a-GCST006908	7	95740335	0.0104	440328	0.8753	Ischemic stroke || id:ebi-a-GCST006908	Ischemic stroke	Ischemic stroke || ||	TRUE	igd	7	95740335	0.00152131	4.66627e-09	297881	ebi-a-GCST90096918	Oily fish consumption || id:ebi-a-GCST90096918	TRUE	reported	igd	3	1	TRUE
2	rs10769847	C	T	C	T	-0.00831866	-0.0008	#N/A	0.5454	FALSE	FALSE	FALSE	ebi-a-GCST006908	11	7922651	0.0105	440328	0.9384	Ischemic stroke || id:ebi-a-GCST006908	Ischemic stroke	Ischemic stroke || ||	TRUE	igd	11	7922651	0.00147808	1.82293e-08	297881	ebi-a-GCST90096918	Oily fish consumption || id:ebi-a-GCST90096918	TRUE	reported	igd	3	1	TRUE
3	rs10828258	G	A	G	A	-0.0136633	-0.0101	#N/A	0.3241	FALSE	FALSE	FALSE	ebi-a-GCST006908	10	21929734	0.0104	440328	0.334	Ischemic stroke || id:ebi-a-GCST006908	Ischemic stroke	Ischemic stroke || ||	TRUE	igd	10	21929734	0.00156596	2.65705e-18	297881	ebi-a-GCST90096918	Oily fish consumption || id:ebi-a-GCST90096918	TRUE	reported	igd	3	1	TRUE
4	rs11135349	C	A	C	A	0.00896907	0.0021	#N/A	0.5348	FALSE	FALSE	FALSE	ebi-a-GCST006908	5	164523472	0.0102	440328	0.8384	Ischemic stroke || id:ebi-a-GCST006908	Ischemic stroke	Ischemic stroke || ||	TRUE	igd	5	164523472	0.00145779	7.62658e-10	297881	ebi-a-GCST90096918	Oily fish consumption || id:ebi-a-GCST90096918	TRUE	reported	igd	3	1	TRUE
5	rs11666792	A	G	A	G	-0.0109779	0.0232	#N/A	0.5234	FALSE	FALSE	FALSE	ebi-a-GCST006908	19	49227043	0.01	440328	0.0197501	Ischemic stroke || id:ebi-a-GCST006908	Ischemic stroke	Ischemic stroke || ||	TRUE	igd	19	49227043	0.00146378	6.39735e-14	297881	ebi-a-GCST90096918	Oily fish consumption || id:ebi-a-GCST90096918	TRUE	reported	igd	3	1	TRUE
6	rs11767283	G	A	G	A	0.0123486	0.0119	#N/A	0.2346	FALSE	FALSE	FALSE	ebi-a-GCST006908	7	121947456	0.0132	440328	0.3643	Ischemic stroke || id:ebi-a-GCST006908	Ischemic stroke	Ischemic stroke || ||	TRUE	igd	7	121947456	0.00176371	2.53279e-12	297881	ebi-a-GCST90096918	Oily fish consumption || id:ebi-a-GCST90096918	TRUE	reported	igd	3	1	TRUE
7	rs11859365	C	A	C	A	0.0161438	-0.0184	#N/A	0.2524	FALSE	FALSE	FALSE	ebi-a-GCST006908	16	83683945	0.0116	440328	0.1109	Ischemic stroke || id:ebi-a-GCST006908	Ischemic stroke	Ischemic stroke || ||	TRUE	igd	16	83683945	0.00167026	4.22766e-22	297881	ebi-a-GCST90096918	Oily fish consumption || id:ebi-a-GCST90096918	TRUE	reported	igd	3	1	TRUE
8	rs11993089	T	G	T	G	0.00986814	0.0107	#N/A	0.4169	FALSE	FALSE	FALSE	ebi-a-GCST006908	8	10009952	0.0105	440328	0.3084	Ischemic stroke || id:ebi-a-GCST006908	Ischemic stroke	Ischemic stroke || ||	TRUE	igd	8	10009952	0.00148263	2.81709e-11	297881	ebi-a-GCST90096918	Oily fish consumption || id:ebi-a-GCST90096918	TRUE	reported	igd	3	1	TRUE
9	rs12190086	C	T	C	T	0.0106896	-0.0124	#N/A	0.2008	FALSE	FALSE	FALSE	ebi-a-GCST006908	6	155872975	0.0127	440328	0.3282	Ischemic stroke || id:ebi-a-GCST006908	Ischemic stroke	Ischemic stroke || ||	TRUE	igd	6	155872975	0.00190516	2.01317e-08	297881	ebi-a-GCST90096918	Oily fish consumption || id:ebi-a-GCST90096918	TRUE	reported	igd	3	1	TRUE
10	rs12456049	G	A	G	A	-0.00918145	0.0208	#N/A	0.4349	FALSE	FALSE	FALSE	ebi-a-GCST006908	18	53426442	0.01	440328	0.0374404	Ischemic stroke || id:ebi-a-GCST006908	Ischemic stroke	Ischemic stroke || ||	TRUE	igd	18	53426442	0.00146582	3.75959e-10	297881	ebi-a-GCST90096918	Oily fish consumption || id:ebi-a-GCST90096918	TRUE	reported	igd	3	1	TRUE
11	rs1421085	C	T	C	T	0.0127651	0.0052	#N/A	0.4156	FALSE	FALSE	FALSE	ebi-a-GCST006908	16	53800954	0.0101	440328	0.6069	Ischemic stroke || id:ebi-a-GCST006908	Ischemic stroke	Ischemic stroke || ||	TRUE	igd	16	53800954	0.00148336	7.59626e-18	297881	ebi-a-GCST90096918	Oily fish consumption || id:ebi-a-GCST90096918	TRUE	reported	igd	3	1	TRUE
12	rs144696853	G	A	G	A	-0.0121834	0.0095	#N/A	0.1192	FALSE	FALSE	FALSE	ebi-a-GCST006908	19	37486142	0.0167	440328	0.5713	Ischemic stroke || id:ebi-a-GCST006908	Ischemic stroke	Ischemic stroke || ||	TRUE	igd	19	37486142	0.00214805	1.4127e-08	297881	ebi-a-GCST90096918	Oily fish consumption || id:ebi-a-GCST90096918	TRUE	reported	igd	3	1	TRUE
13	rs16959955	C	T	C	T	0.0110427	0.0094	#N/A	0.2476	FALSE	FALSE	FALSE	ebi-a-GCST006908	15	48002700	0.0115	440328	0.4155	Ischemic stroke || id:ebi-a-GCST006908	Ischemic stroke	Ischemic stroke || ||	TRUE	igd	15	48002700	0.00175128	2.87263e-10	297881	ebi-a-GCST90096918	Oily fish consumption || id:ebi-a-GCST90096918	TRUE	reported	igd	3	1	TRUE
14	rs17050031	T	C	T	C	-0.00883648	0.0207	#N/A	0.4692	FALSE	FALSE	FALSE	ebi-a-GCST006908	2	59488019	0.01	440328	0.0382701	Ischemic stroke || id:ebi-a-GCST006908	Ischemic stroke	Ischemic stroke || ||	TRUE	igd	2	59488019	0.00146083	1.45797e-09	297881	ebi-a-GCST90096918	Oily fish consumption || id:ebi-a-GCST90096918	TRUE	reported	igd	3	1	TRUE
15	rs1876245	C	T	C	T	0.00946663	-0.013	#N/A	0.4227	FALSE	FALSE	FALSE	ebi-a-GCST006908	3	71534763	0.0102	440328	0.2037	Ischemic stroke || id:ebi-a-GCST006908	Ischemic stroke	Ischemic stroke || ||	TRUE	igd	3	71534763	0.00146866	1.15022e-10	297881	ebi-a-GCST90096918	Oily fish consumption || id:ebi-a-GCST90096918	TRUE	reported	igd	3	1	TRUE
16	rs1910038	A	C	A	C	-0.0084021	0.0097	#N/A	0.4288	FALSE	FALSE	FALSE	ebi-a-GCST006908	3	117307834	0.0102	440328	0.3437	Ischemic stroke || id:ebi-a-GCST006908	Ischemic stroke	Ischemic stroke || ||	TRUE	igd	3	117307834	0.00147097	1.11691e-08	297881	ebi-a-GCST90096918	Oily fish consumption || id:ebi-a-GCST90096918	TRUE	reported	igd	3	1	TRUE
17	rs1941951	C	T	C	T	-0.0105725	-0.0082	#N/A	0.2194	FALSE	FALSE	FALSE	ebi-a-GCST006908	18	35128263	0.0123	440328	0.5059	Ischemic stroke || id:ebi-a-GCST006908	Ischemic stroke	Ischemic stroke || ||	TRUE	igd	18	35128263	0.00178487	3.15348e-09	297881	ebi-a-GCST90096918	Oily fish consumption || id:ebi-a-GCST90096918	TRUE	reported	igd	3	1	TRUE
18	rs1951286	G	T	G	T	-0.0114399	0.0151	#N/A	0.6527	FALSE	FALSE	FALSE	ebi-a-GCST006908	14	29766012	0.0105	440328	0.1504	Ischemic stroke || id:ebi-a-GCST006908	Ischemic stroke	Ischemic stroke || ||	TRUE	igd	14	29766012	0.00152039	5.29907e-14	297881	ebi-a-GCST90096918	Oily fish consumption || id:ebi-a-GCST90096918	TRUE	reported	igd	3	1	TRUE
19	rs2315507	A	G	A	G	0.00907861	-0.0086	#N/A	0.6438	FALSE	FALSE	FALSE	ebi-a-GCST006908	4	14974192	0.0103	440328	0.4024	Ischemic stroke || id:ebi-a-GCST006908	Ischemic stroke	Ischemic stroke || ||	TRUE	igd	4	14974192	0.00153136	3.05788e-09	297881	ebi-a-GCST90096918	Oily fish consumption || id:ebi-a-GCST90096918	TRUE	reported	igd	3	1	TRUE
20	rs2413045	G	A	G	A	-0.0126128	-0.009	#N/A	0.814	FALSE	FALSE	FALSE	ebi-a-GCST006908	22	31665862	0.0129	440328	0.4844	Ischemic stroke || id:ebi-a-GCST006908	Ischemic stroke	Ischemic stroke || ||	TRUE	igd	22	31665862	0.00181851	4.03924e-12	297881	ebi-a-GCST90096918	Oily fish consumption || id:ebi-a-GCST90096918	TRUE	reported	igd	3	1	TRUE
21	rs2431529	G	A	G	A	0.00857369	-0.0153	#N/A	0.3482	FALSE	FALSE	FALSE	ebi-a-GCST006908	5	102125564	0.0104	440328	0.142	Ischemic stroke || id:ebi-a-GCST006908	Ischemic stroke	Ischemic stroke || ||	TRUE	igd	5	102125564	0.00151026	1.37107e-08	297881	ebi-a-GCST90096918	Oily fish consumption || id:ebi-a-GCST90096918	TRUE	reported	igd	3	1	TRUE
22	rs2572973	T	G	T	G	-0.0145809	0.0093	#N/A	0.0903	FALSE	FALSE	FALSE	ebi-a-GCST006908	13	93567758	0.0176	440328	0.597	Ischemic stroke || id:ebi-a-GCST006908	Ischemic stroke	Ischemic stroke || ||	TRUE	igd	13	93567758	0.00249445	5.05545e-09	297881	ebi-a-GCST90096918	Oily fish consumption || id:ebi-a-GCST90096918	TRUE	reported	igd	3	1	TRUE
23	rs2806723	G	A	G	A	-0.0114025	0.0012	#N/A	0.1561	FALSE	FALSE	FALSE	ebi-a-GCST006908	13	54266437	0.0135	440328	0.928	Ischemic stroke || id:ebi-a-GCST006908	Ischemic stroke	Ischemic stroke || ||	TRUE	igd	13	54266437	0.0020129	1.47272e-08	297881	ebi-a-GCST90096918	Oily fish consumption || id:ebi-a-GCST90096918	TRUE	reported	igd	3	1	TRUE
24	rs35287743	T	G	T	G	-0.0176117	0.0097	#N/A	0.1183	FALSE	FALSE	FALSE	ebi-a-GCST006908	12	110057250	0.0157	440328	0.5381	Ischemic stroke || id:ebi-a-GCST006908	Ischemic stroke	Ischemic stroke || ||	TRUE	igd	12	110057250	0.00229615	1.7187e-14	297881	ebi-a-GCST90096918	Oily fish consumption || id:ebi-a-GCST90096918	TRUE	reported	igd	3	1	TRUE
25	rs35522344	T	C	T	C	-0.0083112	0.0113	#N/A	0.3841	FALSE	FALSE	FALSE	ebi-a-GCST006908	14	100283856	0.0104	440328	0.2735	Ischemic stroke || id:ebi-a-GCST006908	Ischemic stroke	Ischemic stroke || ||	TRUE	igd	14	100283856	0.0014994	2.97303e-08	297881	ebi-a-GCST90096918	Oily fish consumption || id:ebi-a-GCST90096918	TRUE	reported	igd	3	1	TRUE
26	rs45501495	T	C	T	C	0.0101815	0.0062	#N/A	0.2413	FALSE	FALSE	FALSE	ebi-a-GCST006908	1	204596454	0.0117	440328	0.5918	Ischemic stroke || id:ebi-a-GCST006908	Ischemic stroke	Ischemic stroke || ||	TRUE	igd	1	204596454	0.00171421	2.85943e-09	297881	ebi-a-GCST90096918	Oily fish consumption || id:ebi-a-GCST90096918	TRUE	reported	igd	3	1	TRUE
27	rs4692105	C	T	C	T	-0.00835873	-0.007	#N/A	0.4013	FALSE	FALSE	FALSE	ebi-a-GCST006908	4	30828781	0.0101	440328	0.4888	Ischemic stroke || id:ebi-a-GCST006908	Ischemic stroke	Ischemic stroke || ||	TRUE	igd	4	30828781	0.0014959	2.30017e-08	297881	ebi-a-GCST90096918	Oily fish consumption || id:ebi-a-GCST90096918	TRUE	reported	igd	3	1	TRUE
28	rs4885853	T	G	T	G	-0.0165641	0.0203	#N/A	0.7317	FALSE	FALSE	FALSE	ebi-a-GCST006908	13	55989783	0.0112	440328	0.0696594	Ischemic stroke || id:ebi-a-GCST006908	Ischemic stroke	Ischemic stroke || ||	TRUE	igd	13	55989783	0.00164105	5.89658e-24	297881	ebi-a-GCST90096918	Oily fish consumption || id:ebi-a-GCST90096918	TRUE	reported	igd	3	1	TRUE
29	rs552234	A	G	A	G	-0.00928024	-0.0114	#N/A	0.4821	FALSE	FALSE	FALSE	ebi-a-GCST006908	9	106772283	0.0099	440328	0.2482	Ischemic stroke || id:ebi-a-GCST006908	Ischemic stroke	Ischemic stroke || ||	TRUE	igd	9	106772283	0.00145621	1.8552e-10	297881	ebi-a-GCST90096918	Oily fish consumption || id:ebi-a-GCST90096918	TRUE	reported	igd	3	1	TRUE
30	rs567040	T	C	T	C	-0.0094172	-0.0119	#N/A	0.6742	FALSE	FALSE	FALSE	ebi-a-GCST006908	11	111460678	0.011	440328	0.2775	Ischemic stroke || id:ebi-a-GCST006908	Ischemic stroke	Ischemic stroke || ||	TRUE	igd	11	111460678	0.00158814	3.0348e-09	297881	ebi-a-GCST90096918	Oily fish consumption || id:ebi-a-GCST90096918	TRUE	reported	igd	3	1	TRUE
31	rs58564520	C	T	C	T	-0.00827892	0.0107	#N/A	0.3704	FALSE	FALSE	FALSE	ebi-a-GCST006908	18	38181280	0.0107	440328	0.3193	Ischemic stroke || id:ebi-a-GCST006908	Ischemic stroke	Ischemic stroke || ||	TRUE	igd	18	38181280	0.00151236	4.39562e-08	297881	ebi-a-GCST90096918	Oily fish consumption || id:ebi-a-GCST90096918	TRUE	reported	igd	3	1	TRUE
32	rs61978713	G	A	G	A	-0.00879247	0.0068	#N/A	0.2784	FALSE	FALSE	FALSE	ebi-a-GCST006908	14	98886584	0.011	440328	0.5377	Ischemic stroke || id:ebi-a-GCST006908	Ischemic stroke	Ischemic stroke || ||	TRUE	igd	14	98886584	0.0016079	4.54391e-08	297881	ebi-a-GCST90096918	Oily fish consumption || id:ebi-a-GCST90096918	TRUE	reported	igd	3	1	TRUE
33	rs66488313	T	G	T	G	-0.0201851	0.0264	#N/A	0.0843	FALSE	FALSE	FALSE	ebi-a-GCST006908	6	26631568	0.0193	440328	0.1709	Ischemic stroke || id:ebi-a-GCST006908	Ischemic stroke	Ischemic stroke || ||	TRUE	igd	6	26631568	0.00232885	4.42079e-18	297881	ebi-a-GCST90096918	Oily fish consumption || id:ebi-a-GCST90096918	TRUE	reported	igd	3	1	TRUE
34	rs6807666	C	A	C	A	-0.00934968	-0.0073	#N/A	0.6496	FALSE	FALSE	FALSE	ebi-a-GCST006908	3	85594428	0.0103	440328	0.4805	Ischemic stroke || id:ebi-a-GCST006908	Ischemic stroke	Ischemic stroke || ||	TRUE	igd	3	85594428	0.00152079	7.85109e-10	297881	ebi-a-GCST90096918	Oily fish consumption || id:ebi-a-GCST90096918	TRUE	reported	igd	3	1	TRUE
35	rs6808550	G	A	G	A	0.00967127	-0.0075	#N/A	0.575	FALSE	FALSE	FALSE	ebi-a-GCST006908	3	25107866	0.0101	440328	0.4556	Ischemic stroke || id:ebi-a-GCST006908	Ischemic stroke	Ischemic stroke || ||	TRUE	igd	3	25107866	0.00147381	5.3064e-11	297881	ebi-a-GCST90096918	Oily fish consumption || id:ebi-a-GCST90096918	TRUE	reported	igd	3	1	TRUE
36	rs71597208	C	T	C	T	-0.00859602	0.023	#N/A	0.3103	FALSE	FALSE	FALSE	ebi-a-GCST006908	4	3370352	0.0113	440328	0.0408903	Ischemic stroke || id:ebi-a-GCST006908	Ischemic stroke	Ischemic stroke || ||	TRUE	igd	4	3370352	0.00157319	4.6534e-08	297881	ebi-a-GCST90096918	Oily fish consumption || id:ebi-a-GCST90096918	TRUE	reported	igd	3	1	TRUE
37	rs790564	C	A	C	A	0.0110247	-0.0229	#N/A	0.7338	FALSE	FALSE	FALSE	ebi-a-GCST006908	8	64604218	0.0115	440328	0.0458796	Ischemic stroke || id:ebi-a-GCST006908	Ischemic stroke	Ischemic stroke || ||	TRUE	igd	8	64604218	0.0016347	1.53886e-11	297881	ebi-a-GCST90096918	Oily fish consumption || id:ebi-a-GCST90096918	TRUE	reported	igd	3	1	TRUE
38	rs79172804	A	G	A	G	-0.0122996	0.011	#N/A	0.2148	FALSE	FALSE	FALSE	ebi-a-GCST006908	17	43828764	0.0165	440328	0.503499	Ischemic stroke || id:ebi-a-GCST006908	Ischemic stroke	Ischemic stroke || ||	TRUE	igd	17	43828764	0.00188134	6.24741e-11	297881	ebi-a-GCST90096918	Oily fish consumption || id:ebi-a-GCST90096918	TRUE	reported	igd	3	1	TRUE
39	rs7924937	T	C	T	C	0.00883647	0.0029	#N/A	0.3675	FALSE	FALSE	FALSE	ebi-a-GCST006908	11	126599247	0.0106	440328	0.7854	Ischemic stroke || id:ebi-a-GCST006908	Ischemic stroke	Ischemic stroke || ||	TRUE	igd	11	126599247	0.00152616	7.0385e-09	297881	ebi-a-GCST90096918	Oily fish consumption || id:ebi-a-GCST90096918	TRUE	reported	igd	3	1	TRUE
40	rs7970853	A	G	A	G	-0.00935241	-0.0108	#N/A	0.7651	FALSE	FALSE	FALSE	ebi-a-GCST006908	12	23084225	0.012	440328	0.3689	Ischemic stroke || id:ebi-a-GCST006908	Ischemic stroke	Ischemic stroke || ||	TRUE	igd	12	23084225	0.00169676	3.54936e-08	297881	ebi-a-GCST90096918	Oily fish consumption || id:ebi-a-GCST90096918	TRUE	reported	igd	3	1	TRUE
41	rs837309	T	C	T	C	-0.00896999	-0.0024	#N/A	0.5388	FALSE	FALSE	FALSE	ebi-a-GCST006908	13	101202748	0.0099	440328	0.8116	Ischemic stroke || id:ebi-a-GCST006908	Ischemic stroke	Ischemic stroke || ||	TRUE	igd	13	101202748	0.00145339	6.7529e-10	297881	ebi-a-GCST90096918	Oily fish consumption || id:ebi-a-GCST90096918	TRUE	reported	igd	3	1	TRUE
42	rs9823383	C	T	C	T	0.00956816	0.013	#N/A	0.3874	FALSE	FALSE	FALSE	ebi-a-GCST006908	3	167171093	0.0102	440328	0.2017	Ischemic stroke || id:ebi-a-GCST006908	Ischemic stroke	Ischemic stroke || ||	TRUE	igd	3	167171093	0.00150015	1.79259e-10	297881	ebi-a-GCST90096918	Oily fish consumption || id:ebi-a-GCST90096918	TRUE	reported	igd	3	1	TRUE
Bread intake
	SNP	effect_allele.exposure	other_allele.exposure	effect_allele.outcome	other_allele.outcome	beta.exposure	beta.outcome	eaf.exposure	eaf.outcome	remove	palindromic	ambiguous	id.outcome	chr	pos	se.outcome	samplesize.outcome	pval.outcome	outcome	originalname.outcome	outcome.deprecated	mr_keep.outcome	data_source.outcome	se.exposure	pos.exposure	samplesize.exposure	chr.exposure	pval.exposure	id.exposure	exposure	mr_keep.exposure	pval_origin.exposure	data_source.exposure	action	SNP_index	mr_keep
1	rs10761661	T	C	T	C	-0.0114852	0.0078	0.45322	0.4485	FALSE	FALSE	FALSE	ebi-a-GCST006908	10	64525135	0.0099	440328	0.4332	Ischemic stroke || id:ebi-a-GCST006908	Ischemic stroke	Ischemic stroke || ||	TRUE	igd	0.00200486	64525135	452236	10	1e-08	ukb-b-11348	Bread intake || id:ukb-b-11348	TRUE	reported	igd	3	1	TRUE
2	rs11060853	G	A	G	A	-0.012789	0.0093	0.411804	0.4083	FALSE	FALSE	FALSE	ebi-a-GCST006908	12	123424071	0.0104	440328	0.3723	Ischemic stroke || id:ebi-a-GCST006908	Ischemic stroke	Ischemic stroke || ||	TRUE	igd	0.00202087	123424071	452236	12	2.5e-10	ukb-b-11348	Bread intake || id:ukb-b-11348	TRUE	reported	igd	3	1	TRUE
3	rs11183201	C	T	C	T	-0.016725	0.0224	0.507856	0.5165	FALSE	FALSE	FALSE	ebi-a-GCST006908	12	46170982	0.0099	440328	0.02374	Ischemic stroke || id:ebi-a-GCST006908	Ischemic stroke	Ischemic stroke || ||	TRUE	igd	0.00199574	46170982	452236	12	5.30029e-17	ukb-b-11348	Bread intake || id:ukb-b-11348	TRUE	reported	igd	3	1	TRUE
4	rs11628639	C	T	C	T	-0.013495	-0.0056	0.243333	0.245	FALSE	FALSE	FALSE	ebi-a-GCST006908	14	97837568	0.0121	440328	0.642	Ischemic stroke || id:ebi-a-GCST006908	Ischemic stroke	Ischemic stroke || ||	TRUE	igd	0.00232226	97837568	452236	14	6.19998e-09	ukb-b-11348	Bread intake || id:ukb-b-11348	TRUE	reported	igd	3	1	TRUE
5	rs13016665	A	C	A	C	0.0147544	0.0166	0.423235	0.4444	FALSE	FALSE	FALSE	ebi-a-GCST006908	2	57995348	0.0101	440328	0.09941	Ischemic stroke || id:ebi-a-GCST006908	Ischemic stroke	Ischemic stroke || ||	TRUE	igd	0.00202829	57995348	452236	2	3.50026e-13	ukb-b-11348	Bread intake || id:ukb-b-11348	TRUE	reported	igd	3	1	TRUE
6	rs13023099	A	C	A	C	-0.0114708	0.0108	0.571784	0.5488	FALSE	FALSE	FALSE	ebi-a-GCST006908	2	200705623	0.0101	440328	0.2839	Ischemic stroke || id:ebi-a-GCST006908	Ischemic stroke	Ischemic stroke || ||	TRUE	igd	0.00202287	200705623	452236	2	1.40001e-08	ukb-b-11348	Bread intake || id:ukb-b-11348	TRUE	reported	igd	3	1	TRUE
7	rs1492988	G	C	G	C	0.0115447	0.0028	0.599095	0.5997	FALSE	TRUE	FALSE	ebi-a-GCST006908	2	163776010	0.0107	440328	0.7938	Ischemic stroke || id:ebi-a-GCST006908	Ischemic stroke	Ischemic stroke || ||	TRUE	igd	0.00203549	163776010	452236	2	1.40001e-08	ukb-b-11348	Bread intake || id:ukb-b-11348	TRUE	reported	igd	3	1	FALSE
8	rs17083079	A	G	A	G	0.0301138	-0.0593	0.047423	0.0403	FALSE	FALSE	FALSE	ebi-a-GCST006908	5	92683607	0.0324	440328	0.0674994	Ischemic stroke || id:ebi-a-GCST006908	Ischemic stroke	Ischemic stroke || ||	TRUE	igd	0.00467938	92683607	452236	5	1.2e-10	ukb-b-11348	Bread intake || id:ukb-b-11348	TRUE	reported	igd	3	1	TRUE
9	rs1940033	T	C	T	C	-0.011079	-0.0006	0.592727	0.5867	FALSE	FALSE	FALSE	ebi-a-GCST006908	11	131882807	0.0107	440328	0.9555	Ischemic stroke || id:ebi-a-GCST006908	Ischemic stroke	Ischemic stroke || ||	TRUE	igd	0.00202843	131882807	452236	11	4.70002e-08	ukb-b-11348	Bread intake || id:ukb-b-11348	TRUE	reported	igd	3	1	TRUE
10	rs1994315	C	T	C	T	-0.0168239	0.0026	0.685162	0.6919	FALSE	FALSE	FALSE	ebi-a-GCST006908	3	85144149	0.0107	440328	0.8068	Ischemic stroke || id:ebi-a-GCST006908	Ischemic stroke	Ischemic stroke || ||	TRUE	igd	0.00214445	85144149	452236	3	4.30031e-15	ukb-b-11348	Bread intake || id:ukb-b-11348	TRUE	reported	igd	3	1	TRUE
11	rs2068650	C	A	C	A	-0.013938	-0.0063	0.472074	0.4931	FALSE	FALSE	FALSE	ebi-a-GCST006908	5	166835294	0.0101	440328	0.5342	Ischemic stroke || id:ebi-a-GCST006908	Ischemic stroke	Ischemic stroke || ||	TRUE	igd	0.00199929	166835294	452236	5	3.10027e-12	ukb-b-11348	Bread intake || id:ukb-b-11348	TRUE	reported	igd	3	1	TRUE
12	rs2517678	T	C	T	C	0.013233	-0.0165	0.368395	0.3777	FALSE	FALSE	FALSE	ebi-a-GCST006908	6	29933225	0.0141	440328	0.2411	Ischemic stroke || id:ebi-a-GCST006908	Ischemic stroke	Ischemic stroke || ||	TRUE	igd	0.00208598	29933225	452236	6	2.19999e-10	ukb-b-11348	Bread intake || id:ukb-b-11348	TRUE	reported	igd	3	1	TRUE
13	rs28406095	A	G	A	G	-0.010949	0.0033	0.461729	0.4738	FALSE	FALSE	FALSE	ebi-a-GCST006908	15	41825092	0.0099	440328	0.736901	Ischemic stroke || id:ebi-a-GCST006908	Ischemic stroke	Ischemic stroke || ||	TRUE	igd	0.00200012	41825092	452236	15	4.39997e-08	ukb-b-11348	Bread intake || id:ukb-b-11348	TRUE	reported	igd	3	1	TRUE
14	rs4665972	C	T	C	T	-0.0142361	-0.0107	0.604541	0.5988	FALSE	FALSE	FALSE	ebi-a-GCST006908	2	27598097	0.0111	440328	0.3337	Ischemic stroke || id:ebi-a-GCST006908	Ischemic stroke	Ischemic stroke || ||	TRUE	igd	0.00204335	27598097	452236	2	3.19963e-12	ukb-b-11348	Bread intake || id:ukb-b-11348	TRUE	reported	igd	3	1	TRUE
15	rs4984685	A	G	A	G	0.0135849	0.0043	0.201006	0.2233	FALSE	FALSE	FALSE	ebi-a-GCST006908	16	754230	0.0131	440328	0.7449	Ischemic stroke || id:ebi-a-GCST006908	Ischemic stroke	Ischemic stroke || ||	TRUE	igd	0.00248083	754230	452236	16	4.39997e-08	ukb-b-11348	Bread intake || id:ukb-b-11348	TRUE	reported	igd	3	1	TRUE
16	rs55745436	T	C	T	C	0.0134245	-0.0244	0.237279	0.215	FALSE	FALSE	FALSE	ebi-a-GCST006908	10	63591768	0.0124	440328	0.0482603	Ischemic stroke || id:ebi-a-GCST006908	Ischemic stroke	Ischemic stroke || ||	TRUE	igd	0.00234263	63591768	452236	10	1e-08	ukb-b-11348	Bread intake || id:ukb-b-11348	TRUE	reported	igd	3	1	TRUE
17	rs596878	C	A	C	A	-0.011739	-0.0032	0.449595	0.4542	FALSE	FALSE	FALSE	ebi-a-GCST006908	6	140286236	0.0102	440328	0.7558	Ischemic stroke || id:ebi-a-GCST006908	Ischemic stroke	Ischemic stroke || ||	TRUE	igd	0.00201069	140286236	452236	6	5.30005e-09	ukb-b-11348	Bread intake || id:ukb-b-11348	TRUE	reported	igd	3	1	TRUE
18	rs62091167	C	A	C	A	-0.0138402	-0.0172	0.215931	0.224	FALSE	FALSE	FALSE	ebi-a-GCST006908	18	53130630	0.012	440328	0.1519	Ischemic stroke || id:ebi-a-GCST006908	Ischemic stroke	Ischemic stroke || ||	TRUE	igd	0.0024253	53130630	452236	18	1.2e-08	ukb-b-11348	Bread intake || id:ukb-b-11348	TRUE	reported	igd	3	1	TRUE
19	rs656817	G	A	G	A	-0.0126883	-0.0044	0.334442	0.3259	FALSE	FALSE	FALSE	ebi-a-GCST006908	18	40994935	0.0106	440328	0.677901	Ischemic stroke || id:ebi-a-GCST006908	Ischemic stroke	Ischemic stroke || ||	TRUE	igd	0.00210929	40994935	452236	18	1.79999e-09	ukb-b-11348	Bread intake || id:ukb-b-11348	TRUE	reported	igd	3	1	TRUE
20	rs6580721	G	A	G	A	0.017205	0.0061	0.188665	0.1913	FALSE	FALSE	FALSE	ebi-a-GCST006908	12	50155400	0.013	440328	0.6375	Ischemic stroke || id:ebi-a-GCST006908	Ischemic stroke	Ischemic stroke || ||	TRUE	igd	0.00254355	50155400	452236	12	1.29987e-11	ukb-b-11348	Bread intake || id:ukb-b-11348	TRUE	reported	igd	3	1	TRUE
21	rs6754311	C	T	C	T	0.0141353	0.0019	0.264485	0.3423	FALSE	FALSE	FALSE	ebi-a-GCST006908	2	136707982	0.0125	440328	0.8771	Ischemic stroke || id:ebi-a-GCST006908	Ischemic stroke	Ischemic stroke || ||	TRUE	igd	0.00224657	136707982	452236	2	3.09999e-10	ukb-b-11348	Bread intake || id:ukb-b-11348	TRUE	reported	igd	3	1	TRUE
22	rs7276867	C	G	C	G	0.011348	-0.0037	0.541677	0.5393	FALSE	TRUE	TRUE	ebi-a-GCST006908	21	46496880	0.0106	440328	0.7271	Ischemic stroke || id:ebi-a-GCST006908	Ischemic stroke	Ischemic stroke || ||	TRUE	igd	0.002003	46496880	452236	21	1.5e-08	ukb-b-11348	Bread intake || id:ukb-b-11348	TRUE	reported	igd	3	1	FALSE
23	rs73802707	T	C	T	C	-0.0159296	0.0243	0.153694	0.1466	FALSE	FALSE	FALSE	ebi-a-GCST006908	4	17932319	0.0144	440328	0.0904295	Ischemic stroke || id:ebi-a-GCST006908	Ischemic stroke	Ischemic stroke || ||	TRUE	igd	0.00276165	17932319	452236	4	8e-09	ukb-b-11348	Bread intake || id:ukb-b-11348	TRUE	reported	igd	3	1	TRUE
24	rs75287965	A	G	A	G	-0.0247475	-0.0103	0.062933	0.0605	FALSE	FALSE	FALSE	ebi-a-GCST006908	2	44673517	0.0223	440328	0.6453	Ischemic stroke || id:ebi-a-GCST006908	Ischemic stroke	Ischemic stroke || ||	TRUE	igd	0.00409745	44673517	452236	2	1.5e-09	ukb-b-11348	Bread intake || id:ukb-b-11348	TRUE	reported	igd	3	1	TRUE
25	rs7802468	T	C	T	C	-0.0233527	-0.0048	0.371501	0.367	FALSE	FALSE	FALSE	ebi-a-GCST006908	7	143704416	0.0103	440328	0.637101	Ischemic stroke || id:ebi-a-GCST006908	Ischemic stroke	Ischemic stroke || ||	TRUE	igd	0.00205629	143704416	452236	7	6.90081e-30	ukb-b-11348	Bread intake || id:ukb-b-11348	TRUE	reported	igd	3	1	TRUE
26	rs79436018	C	T	C	T	-0.0176147	0.0162	0.116276	0.1153	FALSE	FALSE	FALSE	ebi-a-GCST006908	7	127694032	0.016	440328	0.3105	Ischemic stroke || id:ebi-a-GCST006908	Ischemic stroke	Ischemic stroke || ||	TRUE	igd	0.00311645	127694032	452236	7	1.6e-08	ukb-b-11348	Bread intake || id:ukb-b-11348	TRUE	reported	igd	3	1	TRUE
27	rs9323989	C	T	C	T	-0.0116143	-0.0053	0.379169	0.3825	FALSE	FALSE	FALSE	ebi-a-GCST006908	14	98587669	0.0102	440328	0.6016	Ischemic stroke || id:ebi-a-GCST006908	Ischemic stroke	Ischemic stroke || ||	TRUE	igd	0.00205547	98587669	452236	14	1.6e-08	ukb-b-11348	Bread intake || id:ukb-b-11348	TRUE	reported	igd	3	1	TRUE
28	rs9529024	T	A	T	A	-0.0129169	0.0095	0.370396	0.3869	FALSE	TRUE	FALSE	ebi-a-GCST006908	13	66713569	0.0102	440328	0.3521	Ischemic stroke || id:ebi-a-GCST006908	Ischemic stroke	Ischemic stroke || ||	TRUE	igd	0.00206792	66713569	452236	13	4.20001e-10	ukb-b-11348	Bread intake || id:ukb-b-11348	TRUE	reported	igd	3	1	FALSE
29	rs9564268	C	T	C	T	-0.0121606	-0.0103	0.615619	0.6188	FALSE	FALSE	FALSE	ebi-a-GCST006908	13	66204880	0.0104	440328	0.3232	Ischemic stroke || id:ebi-a-GCST006908	Ischemic stroke	Ischemic stroke || ||	TRUE	igd	0.00204932	66204880	452236	13	2.99999e-09	ukb-b-11348	Bread intake || id:ukb-b-11348	TRUE	reported	igd	3	1	TRUE
30	rs9662365	T	C	T	C	0.0121661	-0.0106	0.499481	0.4884	FALSE	FALSE	FALSE	ebi-a-GCST006908	1	98461443	0.01	440328	0.2869	Ischemic stroke || id:ebi-a-GCST006908	Ischemic stroke	Ischemic stroke || ||	TRUE	igd	0.00198921	98461443	452236	1	9.59997e-10	ukb-b-11348	Bread intake || id:ukb-b-11348	TRUE	reported	igd	3	1	TRUE
31	rs9832088	A	T	A	T	0.0147289	-0.0088	0.521617	0.5165	FALSE	TRUE	TRUE	ebi-a-GCST006908	3	81834065	0.0099	440328	0.3745	Ischemic stroke || id:ebi-a-GCST006908	Ischemic stroke	Ischemic stroke || ||	TRUE	igd	0.00198902	81834065	452236	3	1.29987e-13	ukb-b-11348	Bread intake || id:ukb-b-11348	TRUE	reported	igd	3	1	FALSE
32	rs9881332	G	C	G	C	0.0113702	0.0081	0.581804	0.604	FALSE	TRUE	FALSE	ebi-a-GCST006908	3	23241798	0.0102	440328	0.4272	Ischemic stroke || id:ebi-a-GCST006908	Ischemic stroke	Ischemic stroke || ||	TRUE	igd	0.00202188	23241798	452236	3	1.89998e-08	ukb-b-11348	Bread intake || id:ukb-b-11348	TRUE	reported	igd	3	1	FALSE
Dairy smoothie intake
	SNP	effect_allele.exposure	other_allele.exposure	effect_allele.outcome	other_allele.outcome	beta.exposure	beta.outcome	eaf.exposure	eaf.outcome	remove	palindromic	ambiguous	id.outcome	chr	pos	se.outcome	samplesize.outcome	pval.outcome	outcome	originalname.outcome	outcome.deprecated	mr_keep.outcome	data_source.outcome	samplesize.exposure	pos.exposure	se.exposure	pval.exposure	chr.exposure	id.exposure	exposure	mr_keep.exposure	pval_origin.exposure	data_source.exposure	action	SNP_index	mr_keep
1	rs144388020	T	C	T	C	0.0750047	-0.0019	0.009216	0.0137	FALSE	FALSE	FALSE	ebi-a-GCST006908	1	151616105	0.0738	440328	0.9797	Ischemic stroke || id:ebi-a-GCST006908	Ischemic stroke	Ischemic stroke || ||	TRUE	igd	64941	151616105	0.0120341	4.60002e-10	1	ukb-b-4955	Dairy smoothie intake || id:ukb-b-4955	TRUE	reported	igd	3	1	TRUE
2	rs6909603	A	C	A	C	0.0812926	0.0301	0.008039	0.0328	FALSE	FALSE	FALSE	ebi-a-GCST006908	6	159352024	0.0394	440328	0.4449	Ischemic stroke || id:ebi-a-GCST006908	Ischemic stroke	Ischemic stroke || ||	TRUE	igd	64941	159352024	0.0133672	1.2e-09	6	ukb-b-4955	Dairy smoothie intake || id:ukb-b-4955	TRUE	reported	igd	3	1	TRUE
3	rs73646137	G	A	G	A	0.0504943	0.0097	0.016962	0.0235	FALSE	FALSE	FALSE	ebi-a-GCST006908	9	38042225	0.0379	440328	0.7988	Ischemic stroke || id:ebi-a-GCST006908	Ischemic stroke	Ischemic stroke || ||	TRUE	igd	64941	38042225	0.00868669	6.1e-09	9	ukb-b-4955	Dairy smoothie intake || id:ukb-b-4955	TRUE	reported	igd	3	1	TRUE
Number of oatcakes with butter/margarine
	SNP	effect_allele.exposure	other_allele.exposure	effect_allele.outcome	other_allele.outcome	beta.exposure	beta.outcome	eaf.exposure	eaf.outcome	remove	palindromic	ambiguous	id.outcome	chr	pos	se.outcome	samplesize.outcome	pval.outcome	outcome	originalname.outcome	outcome.deprecated	mr_keep.outcome	data_source.outcome	pval.exposure	samplesize.exposure	chr.exposure	se.exposure	pos.exposure	id.exposure	exposure	mr_keep.exposure	pval_origin.exposure	data_source.exposure	action	SNP_index	mr_keep
1	rs1938934	C	A	C	A	0.0503598	0.1293	0.00945	0.0119	FALSE	FALSE	FALSE	ebi-a-GCST006908	11	86322412	0.0699	440328	0.0641402	Ischemic stroke || id:ebi-a-GCST006908	Ischemic stroke	Ischemic stroke || ||	TRUE	igd	1.5e-08	64949	11	0.0089026	86322412	ukb-b-2183	Number of oatcakes with butter/margarine || id:ukb-b-2183	TRUE	reported	igd	3	1	TRUE
2	rs61953809	A	C	A	C	0.0368984	0.0326	0.021028	0.0162	FALSE	FALSE	FALSE	ebi-a-GCST006908	13	64112615	0.0543	440328	0.5487	Ischemic stroke || id:ebi-a-GCST006908	Ischemic stroke	Ischemic stroke || ||	TRUE	igd	2e-09	64949	13	0.00614912	64112615	ukb-b-2183	Number of oatcakes with butter/margarine || id:ukb-b-2183	TRUE	reported	igd	3	1	TRUE
3	rs62228211	T	C	T	C	0.0162751	0.0012	0.108889	0.1132	FALSE	FALSE	FALSE	ebi-a-GCST006908	21	45621517	0.0175	440328	0.947	Ischemic stroke || id:ebi-a-GCST006908	Ischemic stroke	Ischemic stroke || ||	TRUE	igd	1.7e-09	64949	21	0.00270284	45621517	ukb-b-2183	Number of oatcakes with butter/margarine || id:ukb-b-2183	TRUE	reported	igd	3	1	TRUE
Cheese intake
	SNP	effect_allele.exposure	other_allele.exposure	effect_allele.outcome	other_allele.outcome	beta.exposure	beta.outcome	eaf.exposure	eaf.outcome	remove	palindromic	ambiguous	id.outcome	chr	pos	se.outcome	samplesize.outcome	pval.outcome	outcome	originalname.outcome	outcome.deprecated	mr_keep.outcome	data_source.outcome	chr.exposure	se.exposure	pval.exposure	pos.exposure	samplesize.exposure	id.exposure	exposure	mr_keep.exposure	pval_origin.exposure	data_source.exposure	action	SNP_index	mr_keep
1	rs1073242	A	G	A	G	0.015728	-0.0056	0.553825	0.5644	FALSE	FALSE	FALSE	ebi-a-GCST006908	13	58715219	0.0103	440328	0.588	Ischemic stroke || id:ebi-a-GCST006908	Ischemic stroke	Ischemic stroke || ||	TRUE	igd	13	0.00229156	6.70039e-12	58715219	451486	ukb-b-1489	Cheese intake || id:ukb-b-1489	TRUE	reported	igd	3	1	TRUE
2	rs10896050	T	G	T	G	-0.0184695	0.029	0.193171	0.1914	FALSE	FALSE	FALSE	ebi-a-GCST006908	11	65577516	0.0126	440328	0.0215298	Ischemic stroke || id:ebi-a-GCST006908	Ischemic stroke	Ischemic stroke || ||	TRUE	igd	11	0.00283438	7.19946e-11	65577516	451486	ukb-b-1489	Cheese intake || id:ukb-b-1489	TRUE	reported	igd	3	1	TRUE
3	rs10938397	G	A	G	A	-0.0127071	0.0034	0.434462	0.4272	FALSE	FALSE	FALSE	ebi-a-GCST006908	4	45182527	0.0103	440328	0.7438	Ischemic stroke || id:ebi-a-GCST006908	Ischemic stroke	Ischemic stroke || ||	TRUE	igd	4	0.00225751	1.79999e-08	45182527	451486	ukb-b-1489	Cheese intake || id:ukb-b-1489	TRUE	reported	igd	3	1	TRUE
4	rs113367286	T	C	T	C	0.0151797	-0.0054	0.278467	0.2922	FALSE	FALSE	FALSE	ebi-a-GCST006908	7	140144414	0.0112	440328	0.6307	Ischemic stroke || id:ebi-a-GCST006908	Ischemic stroke	Ischemic stroke || ||	TRUE	igd	7	0.00249985	1.29999e-09	140144414	451486	ukb-b-1489	Cheese intake || id:ukb-b-1489	TRUE	reported	igd	3	1	TRUE
5	rs11620149	C	T	C	T	-0.0176745	0.003	0.143308	0.1443	FALSE	FALSE	FALSE	ebi-a-GCST006908	13	89816082	0.0157	440328	0.8468	Ischemic stroke || id:ebi-a-GCST006908	Ischemic stroke	Ischemic stroke || ||	TRUE	igd	13	0.0032085	3.59998e-08	89816082	451486	ukb-b-1489	Cheese intake || id:ukb-b-1489	TRUE	reported	igd	3	1	TRUE
6	rs12296440	A	G	A	G	0.0187942	0.0122	0.169681	0.1798	FALSE	FALSE	FALSE	ebi-a-GCST006908	12	49927148	0.0129	440328	0.3467	Ischemic stroke || id:ebi-a-GCST006908	Ischemic stroke	Ischemic stroke || ||	TRUE	igd	12	0.00297985	2.80001e-10	49927148	451486	ukb-b-1489	Cheese intake || id:ukb-b-1489	TRUE	reported	igd	3	1	TRUE
7	rs12447542	A	G	A	G	0.0197476	0.0045	0.12558	0.1284	FALSE	FALSE	FALSE	ebi-a-GCST006908	16	7744180	0.0163	440328	0.7831	Ischemic stroke || id:ebi-a-GCST006908	Ischemic stroke	Ischemic stroke || ||	TRUE	igd	16	0.00340698	6.80002e-09	7744180	451486	ukb-b-1489	Cheese intake || id:ukb-b-1489	TRUE	reported	igd	3	1	TRUE
8	rs12475594	G	A	G	A	0.0160073	-0.0225	0.178459	0.1873	FALSE	FALSE	FALSE	ebi-a-GCST006908	2	58433375	0.0128	440328	0.0772805	Ischemic stroke || id:ebi-a-GCST006908	Ischemic stroke	Ischemic stroke || ||	TRUE	igd	2	0.00292518	4.39997e-08	58433375	451486	ukb-b-1489	Cheese intake || id:ukb-b-1489	TRUE	reported	igd	3	1	TRUE
9	rs12672200	A	G	A	G	-0.0137634	0.0181	0.325794	0.3165	FALSE	FALSE	FALSE	ebi-a-GCST006908	7	115461436	0.0111	440328	0.1024	Ischemic stroke || id:ebi-a-GCST006908	Ischemic stroke	Ischemic stroke || ||	TRUE	igd	7	0.00239456	8.99995e-09	115461436	451486	ukb-b-1489	Cheese intake || id:ukb-b-1489	TRUE	reported	igd	3	1	TRUE
10	rs1291145	C	T	C	T	-0.0202495	-0.0059	0.685848	0.6933	FALSE	FALSE	FALSE	ebi-a-GCST006908	20	35528475	0.0111	440328	0.5946	Ischemic stroke || id:ebi-a-GCST006908	Ischemic stroke	Ischemic stroke || ||	TRUE	igd	20	0.00241026	4.40048e-17	35528475	451486	ukb-b-1489	Cheese intake || id:ukb-b-1489	TRUE	reported	igd	3	1	TRUE
11	rs13107325	T	C	T	C	-0.0291639	-0.0065	0.074693	0.0748	FALSE	FALSE	FALSE	ebi-a-GCST006908	4	103188709	0.0215	440328	0.7611	Ischemic stroke || id:ebi-a-GCST006908	Ischemic stroke	Ischemic stroke || ||	TRUE	igd	4	0.00425285	7.00003e-12	103188709	451486	ukb-b-1489	Cheese intake || id:ukb-b-1489	TRUE	reported	igd	3	1	TRUE
12	rs13257887	C	T	C	T	0.0161808	0.0046	0.358942	0.4913	FALSE	FALSE	FALSE	ebi-a-GCST006908	8	10187716	0.0121	440328	0.702399	Ischemic stroke || id:ebi-a-GCST006908	Ischemic stroke	Ischemic stroke || ||	TRUE	igd	8	0.00256186	2.69998e-10	10187716	451486	ukb-b-1489	Cheese intake || id:ukb-b-1489	TRUE	reported	igd	3	1	TRUE
13	rs1434511	T	C	T	C	0.0129646	-0.0307	0.455286	0.4628	FALSE	FALSE	FALSE	ebi-a-GCST006908	18	44829435	0.0112	440328	0.005844	Ischemic stroke || id:ebi-a-GCST006908	Ischemic stroke	Ischemic stroke || ||	TRUE	igd	18	0.00225868	9.49992e-09	44829435	451486	ukb-b-1489	Cheese intake || id:ukb-b-1489	TRUE	reported	igd	3	1	TRUE
14	rs1514755	G	A	G	A	0.0163749	-0.0149	0.239596	0.2391	FALSE	FALSE	FALSE	ebi-a-GCST006908	2	166299635	0.0116	440328	0.2007	Ischemic stroke || id:ebi-a-GCST006908	Ischemic stroke	Ischemic stroke || ||	TRUE	igd	2	0.00261651	3.89996e-10	166299635	451486	ukb-b-1489	Cheese intake || id:ukb-b-1489	TRUE	reported	igd	3	1	TRUE
15	rs17115145	T	C	T	C	-0.0128806	0.0198	0.401282	0.3921	FALSE	FALSE	FALSE	ebi-a-GCST006908	14	30122409	0.0101	440328	0.0499402	Ischemic stroke || id:ebi-a-GCST006908	Ischemic stroke	Ischemic stroke || ||	TRUE	igd	14	0.00228956	1.79999e-08	30122409	451486	ukb-b-1489	Cheese intake || id:ukb-b-1489	TRUE	reported	igd	3	1	TRUE
16	rs1806771	G	T	G	T	-0.0221467	-0.0023	0.087876	0.089	FALSE	FALSE	FALSE	ebi-a-GCST006908	10	63682387	0.0187	440328	0.9032	Ischemic stroke || id:ebi-a-GCST006908	Ischemic stroke	Ischemic stroke || ||	TRUE	igd	10	0.004035	4.09996e-08	63682387	451486	ukb-b-1489	Cheese intake || id:ukb-b-1489	TRUE	reported	igd	3	1	TRUE
17	rs1931805	C	T	C	T	0.0126363	-0.0076	0.500062	0.5013	FALSE	FALSE	FALSE	ebi-a-GCST006908	6	62630863	0.0101	440328	0.4516	Ischemic stroke || id:ebi-a-GCST006908	Ischemic stroke	Ischemic stroke || ||	TRUE	igd	6	0.00223591	1.6e-08	62630863	451486	ukb-b-1489	Cheese intake || id:ukb-b-1489	TRUE	reported	igd	3	1	TRUE
18	rs2339928	A	G	A	G	0.0148578	0.006	0.704069	0.7066	FALSE	FALSE	FALSE	ebi-a-GCST006908	2	24049453	0.0108	440328	0.577801	Ischemic stroke || id:ebi-a-GCST006908	Ischemic stroke	Ischemic stroke || ||	TRUE	igd	2	0.00244494	1.2e-09	24049453	451486	ukb-b-1489	Cheese intake || id:ukb-b-1489	TRUE	reported	igd	3	1	TRUE
19	rs2352974	T	C	T	C	-0.0144972	0.0146	0.48979	0.4767	FALSE	FALSE	FALSE	ebi-a-GCST006908	3	49890613	0.0106	440328	0.168	Ischemic stroke || id:ebi-a-GCST006908	Ischemic stroke	Ischemic stroke || ||	TRUE	igd	3	0.0022428	1e-10	49890613	451486	ukb-b-1489	Cheese intake || id:ukb-b-1489	TRUE	reported	igd	3	1	TRUE
20	rs2802530	A	G	A	G	0.0186266	-0.0031	0.876502	0.875	FALSE	FALSE	FALSE	ebi-a-GCST006908	1	98546134	0.015	440328	0.8357	Ischemic stroke || id:ebi-a-GCST006908	Ischemic stroke	Ischemic stroke || ||	TRUE	igd	1	0.00339704	4.20001e-08	98546134	451486	ukb-b-1489	Cheese intake || id:ukb-b-1489	TRUE	reported	igd	3	1	TRUE
21	rs2854175	A	C	A	C	0.0169937	-0.0105	0.257474	0.2546	FALSE	FALSE	FALSE	ebi-a-GCST006908	17	61998469	0.0117	440328	0.3706	Ischemic stroke || id:ebi-a-GCST006908	Ischemic stroke	Ischemic stroke || ||	TRUE	igd	17	0.00256857	3.69999e-11	61998469	451486	ukb-b-1489	Cheese intake || id:ukb-b-1489	TRUE	reported	igd	3	1	TRUE
22	rs2960578	G	T	G	T	0.0170282	-0.0267	0.496281	0.4826	FALSE	FALSE	FALSE	ebi-a-GCST006908	18	21143739	0.0099	440328	0.00678297	Ischemic stroke || id:ebi-a-GCST006908	Ischemic stroke	Ischemic stroke || ||	TRUE	igd	18	0.00223594	2.60016e-14	21143739	451486	ukb-b-1489	Cheese intake || id:ukb-b-1489	TRUE	reported	igd	3	1	TRUE
23	rs34198643	T	C	T	C	-0.0167006	0.0266	0.224165	0.2147	FALSE	FALSE	FALSE	ebi-a-GCST006908	7	2203808	0.0121	440328	0.0278599	Ischemic stroke || id:ebi-a-GCST006908	Ischemic stroke	Ischemic stroke || ||	TRUE	igd	7	0.00267855	4.49997e-10	2203808	451486	ukb-b-1489	Cheese intake || id:ukb-b-1489	TRUE	reported	igd	3	1	TRUE
24	rs3911016	G	T	G	T	0.0213573	0.0143	0.120938	0.1277	FALSE	FALSE	FALSE	ebi-a-GCST006908	9	88029000	0.0151	440328	0.3433	Ischemic stroke || id:ebi-a-GCST006908	Ischemic stroke	Ischemic stroke || ||	TRUE	igd	9	0.0034399	5.30005e-10	88029000	451486	ukb-b-1489	Cheese intake || id:ukb-b-1489	TRUE	reported	igd	3	1	TRUE
25	rs4296548	G	T	G	T	0.0130245	0.0092	0.609594	0.6056	FALSE	FALSE	FALSE	ebi-a-GCST006908	3	36915814	0.0099	440328	0.3533	Ischemic stroke || id:ebi-a-GCST006908	Ischemic stroke	Ischemic stroke || ||	TRUE	igd	3	0.00228781	1.2e-08	36915814	451486	ukb-b-1489	Cheese intake || id:ukb-b-1489	TRUE	reported	igd	3	1	TRUE
26	rs4503172	T	C	T	C	0.0129596	0.0118	0.608301	0.6229	FALSE	FALSE	FALSE	ebi-a-GCST006908	9	124640841	0.0103	440328	0.2535	Ischemic stroke || id:ebi-a-GCST006908	Ischemic stroke	Ischemic stroke || ||	TRUE	igd	9	0.002293	1.6e-08	124640841	451486	ukb-b-1489	Cheese intake || id:ukb-b-1489	TRUE	reported	igd	3	1	TRUE
27	rs4681981	A	C	A	C	-0.0124361	-0.0106	0.469086	0.4641	FALSE	FALSE	FALSE	ebi-a-GCST006908	3	56704919	0.0098	440328	0.2799	Ischemic stroke || id:ebi-a-GCST006908	Ischemic stroke	Ischemic stroke || ||	TRUE	igd	3	0.00224121	2.90001e-08	56704919	451486	ukb-b-1489	Cheese intake || id:ukb-b-1489	TRUE	reported	igd	3	1	TRUE
28	rs4692708	C	A	C	A	0.0147298	-0.0131	0.252659	0.2504	FALSE	FALSE	FALSE	ebi-a-GCST006908	4	170228542	0.0114	440328	0.2494	Ischemic stroke || id:ebi-a-GCST006908	Ischemic stroke	Ischemic stroke || ||	TRUE	igd	4	0.00258904	1.29999e-08	170228542	451486	ukb-b-1489	Cheese intake || id:ukb-b-1489	TRUE	reported	igd	3	1	TRUE
29	rs4776970	T	A	T	A	0.0154088	-0.0206	0.357982	0.3613	FALSE	TRUE	FALSE	ebi-a-GCST006908	15	68080886	0.0104	440328	0.0470295	Ischemic stroke || id:ebi-a-GCST006908	Ischemic stroke	Ischemic stroke || ||	TRUE	igd	15	0.00232683	3.50026e-11	68080886	451486	ukb-b-1489	Cheese intake || id:ukb-b-1489	TRUE	reported	igd	3	1	FALSE
30	rs4860341	C	T	C	T	0.0243652	0.0296	0.928742	0.9203	FALSE	FALSE	FALSE	ebi-a-GCST006908	4	61251106	0.0199	440328	0.1377	Ischemic stroke || id:ebi-a-GCST006908	Ischemic stroke	Ischemic stroke || ||	TRUE	igd	4	0.00435152	2.19999e-08	61251106	451486	ukb-b-1489	Cheese intake || id:ukb-b-1489	TRUE	reported	igd	3	1	TRUE
31	rs504675	T	C	T	C	0.0274418	-0.0186	0.352634	0.3867	FALSE	FALSE	FALSE	ebi-a-GCST006908	2	45154689	0.0104	440328	0.0747291	Ischemic stroke || id:ebi-a-GCST006908	Ischemic stroke	Ischemic stroke || ||	TRUE	igd	2	0.00234182	1e-31	45154689	451486	ukb-b-1489	Cheese intake || id:ukb-b-1489	TRUE	reported	igd	3	1	TRUE
32	rs524468	G	A	G	A	-0.0142421	-0.0051	0.260633	0.2622	FALSE	FALSE	FALSE	ebi-a-GCST006908	12	371786	0.0114	440328	0.653301	Ischemic stroke || id:ebi-a-GCST006908	Ischemic stroke	Ischemic stroke || ||	TRUE	igd	12	0.00255161	2.39999e-08	371786	451486	ukb-b-1489	Cheese intake || id:ukb-b-1489	TRUE	reported	igd	3	1	TRUE
33	rs531358	T	C	T	C	0.0131666	0.0101	0.649768	0.6566	FALSE	FALSE	FALSE	ebi-a-GCST006908	1	93676011	0.0104	440328	0.3303	Ischemic stroke || id:ebi-a-GCST006908	Ischemic stroke	Ischemic stroke || ||	TRUE	igd	1	0.00233731	1.79999e-08	93676011	451486	ukb-b-1489	Cheese intake || id:ukb-b-1489	TRUE	reported	igd	3	1	TRUE
34	rs6126641	A	G	A	G	0.013226	-0.0054	0.336196	0.3433	FALSE	FALSE	FALSE	ebi-a-GCST006908	20	51296552	0.0104	440328	0.6031	Ischemic stroke || id:ebi-a-GCST006908	Ischemic stroke	Ischemic stroke || ||	TRUE	igd	20	0.00239492	3.29997e-08	51296552	451486	ukb-b-1489	Cheese intake || id:ukb-b-1489	TRUE	reported	igd	3	1	TRUE
35	rs61734410	T	C	T	C	0.016654	-0.0058	0.255213	0.2966	FALSE	FALSE	FALSE	ebi-a-GCST006908	16	1252369	0.0141	440328	0.6821	Ischemic stroke || id:ebi-a-GCST006908	Ischemic stroke	Ischemic stroke || ||	TRUE	igd	16	0.00262279	2.19999e-10	1252369	451486	ukb-b-1489	Cheese intake || id:ukb-b-1489	TRUE	reported	igd	3	1	TRUE
36	rs61953351	T	G	T	G	0.0145932	0.0092	0.250366	0.2662	FALSE	FALSE	FALSE	ebi-a-GCST006908	12	121456616	0.0112	440328	0.4105	Ischemic stroke || id:ebi-a-GCST006908	Ischemic stroke	Ischemic stroke || ||	TRUE	igd	12	0.00257996	1.5e-08	121456616	451486	ukb-b-1489	Cheese intake || id:ukb-b-1489	TRUE	reported	igd	3	1	TRUE
37	rs62034322	A	G	A	G	-0.0139355	0.0006	0.379848	0.3798	FALSE	FALSE	FALSE	ebi-a-GCST006908	16	28535834	0.0101	440328	0.9515	Ischemic stroke || id:ebi-a-GCST006908	Ischemic stroke	Ischemic stroke || ||	TRUE	igd	16	0.00229986	1.40001e-09	28535834	451486	ukb-b-1489	Cheese intake || id:ukb-b-1489	TRUE	reported	igd	3	1	TRUE
38	rs62236533	A	G	A	G	0.0247617	0.0104	0.108791	0.1044	FALSE	FALSE	FALSE	ebi-a-GCST006908	22	41992169	0.0177	440328	0.5563	Ischemic stroke || id:ebi-a-GCST006908	Ischemic stroke	Ischemic stroke || ||	TRUE	igd	22	0.00364674	1.10002e-11	41992169	451486	ukb-b-1489	Cheese intake || id:ukb-b-1489	TRUE	reported	igd	3	1	TRUE
39	rs6685323	T	C	T	C	-0.0131886	-0.0033	0.309293	0.2958	FALSE	FALSE	FALSE	ebi-a-GCST006908	1	154295592	0.0111	440328	0.764599	Ischemic stroke || id:ebi-a-GCST006908	Ischemic stroke	Ischemic stroke || ||	TRUE	igd	1	0.00241592	4.79999e-08	154295592	451486	ukb-b-1489	Cheese intake || id:ukb-b-1489	TRUE	reported	igd	3	1	TRUE
40	rs67238148	T	G	T	G	0.0165432	-0.0067	0.217471	0.2144	FALSE	FALSE	FALSE	ebi-a-GCST006908	11	7946480	0.0121	440328	0.5813	Ischemic stroke || id:ebi-a-GCST006908	Ischemic stroke	Ischemic stroke || ||	TRUE	igd	11	0.00271432	1.09999e-09	7946480	451486	ukb-b-1489	Cheese intake || id:ukb-b-1489	TRUE	reported	igd	3	1	TRUE
41	rs6774906	C	A	C	A	0.0316294	-0.044	0.040653	0.0433	FALSE	FALSE	FALSE	ebi-a-GCST006908	3	194803510	0.0267	440328	0.0999494	Ischemic stroke || id:ebi-a-GCST006908	Ischemic stroke	Ischemic stroke || ||	TRUE	igd	3	0.00567262	2.5e-08	194803510	451486	ukb-b-1489	Cheese intake || id:ukb-b-1489	TRUE	reported	igd	3	1	TRUE
42	rs6873324	C	A	C	A	-0.0124766	0.0187	0.425802	0.4167	FALSE	FALSE	FALSE	ebi-a-GCST006908	5	153597288	0.0115	440328	0.1035	Ischemic stroke || id:ebi-a-GCST006908	Ischemic stroke	Ischemic stroke || ||	TRUE	igd	5	0.00227073	3.89996e-08	153597288	451486	ukb-b-1489	Cheese intake || id:ukb-b-1489	TRUE	reported	igd	3	1	TRUE
43	rs7012814	A	G	A	G	-0.0185161	-0.0025	0.473966	0.464	FALSE	FALSE	FALSE	ebi-a-GCST006908	8	9173358	0.0104	440328	0.8091	Ischemic stroke || id:ebi-a-GCST006908	Ischemic stroke	Ischemic stroke || ||	TRUE	igd	8	0.00225388	2.09991e-16	9173358	451486	ukb-b-1489	Cheese intake || id:ukb-b-1489	TRUE	reported	igd	3	1	TRUE
44	rs71386942	A	C	A	C	0.0144554	-0.0051	0.268947	0.2724	FALSE	FALSE	FALSE	ebi-a-GCST006908	16	71992817	0.0111	440328	0.6447	Ischemic stroke || id:ebi-a-GCST006908	Ischemic stroke	Ischemic stroke || ||	TRUE	igd	16	0.00252205	9.90011e-09	71992817	451486	ukb-b-1489	Cheese intake || id:ukb-b-1489	TRUE	reported	igd	3	1	TRUE
45	rs72970243	A	G	A	G	0.0222011	0.0053	0.12044	0.1714	FALSE	FALSE	FALSE	ebi-a-GCST006908	2	136484232	0.015	440328	0.725401	Ischemic stroke || id:ebi-a-GCST006908	Ischemic stroke	Ischemic stroke || ||	TRUE	igd	2	0.00340166	6.70039e-11	136484232	451486	ukb-b-1489	Cheese intake || id:ukb-b-1489	TRUE	reported	igd	3	1	TRUE
46	rs7298331	C	A	C	A	-0.013175	0.0094	0.604531	0.5951	FALSE	FALSE	FALSE	ebi-a-GCST006908	12	22322789	0.0112	440328	0.4001	Ischemic stroke || id:ebi-a-GCST006908	Ischemic stroke	Ischemic stroke || ||	TRUE	igd	12	0.00230588	1.09999e-08	22322789	451486	ukb-b-1489	Cheese intake || id:ukb-b-1489	TRUE	reported	igd	3	1	TRUE
47	rs73096946	C	T	C	T	-0.0205914	0.0166	0.157396	0.1472	FALSE	FALSE	FALSE	ebi-a-GCST006908	4	17788715	0.0145	440328	0.2524	Ischemic stroke || id:ebi-a-GCST006908	Ischemic stroke	Ischemic stroke || ||	TRUE	igd	4	0.00306664	1.9002e-11	17788715	451486	ukb-b-1489	Cheese intake || id:ukb-b-1489	TRUE	reported	igd	3	1	TRUE
48	rs73335955	C	T	C	T	0.0277726	0.0369	0.05334	0.0584	FALSE	FALSE	FALSE	ebi-a-GCST006908	10	106766879	0.0215	440328	0.0867801	Ischemic stroke || id:ebi-a-GCST006908	Ischemic stroke	Ischemic stroke || ||	TRUE	igd	10	0.00497824	2.39999e-08	106766879	451486	ukb-b-1489	Cheese intake || id:ukb-b-1489	TRUE	reported	igd	3	1	TRUE
49	rs7386207	T	C	T	C	-0.0124974	0.0292	0.563517	0.572	FALSE	FALSE	FALSE	ebi-a-GCST006908	8	144246027	0.0102	440328	0.00416697	Ischemic stroke || id:ebi-a-GCST006908	Ischemic stroke	Ischemic stroke || ||	TRUE	igd	8	0.00226925	3.59998e-08	144246027	451486	ukb-b-1489	Cheese intake || id:ukb-b-1489	TRUE	reported	igd	3	1	TRUE
50	rs77742462	G	A	G	A	-0.0474668	0.0224	0.020525	0.0218	FALSE	FALSE	FALSE	ebi-a-GCST006908	3	107637010	0.0387	440328	0.562501	Ischemic stroke || id:ebi-a-GCST006908	Ischemic stroke	Ischemic stroke || ||	TRUE	igd	3	0.00827804	9.80009e-09	107637010	451486	ukb-b-1489	Cheese intake || id:ukb-b-1489	TRUE	reported	igd	3	1	TRUE
51	rs78876700	A	G	A	G	0.0180965	-0.009	0.137431	0.1355	FALSE	FALSE	FALSE	ebi-a-GCST006908	1	4670487	0.015	440328	0.5501	Ischemic stroke || id:ebi-a-GCST006908	Ischemic stroke	Ischemic stroke || ||	TRUE	igd	1	0.00327852	3.40001e-08	4670487	451486	ukb-b-1489	Cheese intake || id:ukb-b-1489	TRUE	reported	igd	3	1	TRUE
52	rs7936836	A	C	A	C	0.0159029	-0.0236	0.417538	0.4133	FALSE	FALSE	FALSE	ebi-a-GCST006908	11	43633645	0.0101	440328	0.0202698	Ischemic stroke || id:ebi-a-GCST006908	Ischemic stroke	Ischemic stroke || ||	TRUE	igd	11	0.00227272	2.60016e-12	43633645	451486	ukb-b-1489	Cheese intake || id:ukb-b-1489	TRUE	reported	igd	3	1	TRUE
53	rs9504123	C	A	C	A	0.0141706	-0.0073	0.274743	0.2882	FALSE	FALSE	FALSE	ebi-a-GCST006908	6	4478474	0.0109	440328	0.5076	Ischemic stroke || id:ebi-a-GCST006908	Ischemic stroke	Ischemic stroke || ||	TRUE	igd	6	0.00250387	1.5e-08	4478474	451486	ukb-b-1489	Cheese intake || id:ukb-b-1489	TRUE	reported	igd	3	1	TRUE
54	rs975303	G	A	G	A	0.0212756	-0.0142	0.181313	0.1683	FALSE	FALSE	FALSE	ebi-a-GCST006908	6	19028788	0.0134	440328	0.2887	Ischemic stroke || id:ebi-a-GCST006908	Ischemic stroke	Ischemic stroke || ||	TRUE	igd	6	0.00290699	2.49977e-13	19028788	451486	ukb-b-1489	Cheese intake || id:ukb-b-1489	TRUE	reported	igd	3	1	TRUE
Snackpot intake
	SNP	effect_allele.exposure	other_allele.exposure	effect_allele.outcome	other_allele.outcome	beta.exposure	beta.outcome	eaf.exposure	eaf.outcome	remove	palindromic	ambiguous	id.outcome	chr	pos	se.outcome	samplesize.outcome	pval.outcome	outcome	originalname.outcome	outcome.deprecated	mr_keep.outcome	data_source.outcome	samplesize.exposure	chr.exposure	se.exposure	pval.exposure	pos.exposure	id.exposure	exposure	mr_keep.exposure	pval_origin.exposure	data_source.exposure	action	SNP_index	mr_keep
1	rs113106592	A	G	A	G	0.0123073	0.1139	0.010275	0.0143	FALSE	FALSE	FALSE	ebi-a-GCST006908	4	141288098	0.0672	440328	0.0899601	Ischemic stroke || id:ebi-a-GCST006908	Ischemic stroke	Ischemic stroke || ||	TRUE	igd	64946	4	0.00198808	5.99998e-10	141288098	ukb-b-12912	Snackpot intake || id:ukb-b-12912	TRUE	reported	igd	3	1	TRUE
2	rs113278375	C	T	C	T	0.00863406	0.0006	0.016837	0.0202	FALSE	FALSE	FALSE	ebi-a-GCST006908	17	74331801	0.0414	440328	0.989	Ischemic stroke || id:ebi-a-GCST006908	Ischemic stroke	Ischemic stroke || ||	TRUE	igd	64946	17	0.00146309	3.59998e-09	74331801	ukb-b-12912	Snackpot intake || id:ukb-b-12912	TRUE	reported	igd	3	1	TRUE
3	rs117729114	C	T	C	T	0.00687065	0.0116	0.030903	0.0338	FALSE	FALSE	FALSE	ebi-a-GCST006908	9	76469752	0.0313	440328	0.710101	Ischemic stroke || id:ebi-a-GCST006908	Ischemic stroke	Ischemic stroke || ||	TRUE	igd	64946	9	0.00112078	8.79995e-10	76469752	ukb-b-12912	Snackpot intake || id:ukb-b-12912	TRUE	reported	igd	3	1	TRUE
4	rs147659846	C	T	C	T	0.00798197	0.0158	0.018212	0.0159	FALSE	FALSE	FALSE	ebi-a-GCST006908	4	60499504	0.0507	440328	0.7554	Ischemic stroke || id:ebi-a-GCST006908	Ischemic stroke	Ischemic stroke || ||	TRUE	igd	64946	4	0.00142638	2.19999e-08	60499504	ukb-b-12912	Snackpot intake || id:ukb-b-12912	TRUE	reported	igd	3	1	TRUE
5	rs150360581	T	C	T	C	0.0100067	0.0872	0.012909	0.0132	FALSE	FALSE	FALSE	ebi-a-GCST006908	9	114122492	0.0595	440328	0.1425	Ischemic stroke || id:ebi-a-GCST006908	Ischemic stroke	Ischemic stroke || ||	TRUE	igd	64946	9	0.00172919	7.19996e-09	114122492	ukb-b-12912	Snackpot intake || id:ukb-b-12912	TRUE	reported	igd	3	1	TRUE
6	rs35859192	T	C	T	C	0.00520094	0.0004	0.050572	0.0535	FALSE	FALSE	FALSE	ebi-a-GCST006908	5	154846361	0.0246	440328	0.988	Ischemic stroke || id:ebi-a-GCST006908	Ischemic stroke	Ischemic stroke || ||	TRUE	igd	64946	5	0.000864846	1.79999e-09	154846361	ukb-b-12912	Snackpot intake || id:ukb-b-12912	TRUE	reported	igd	3	1	TRUE
Cereal intake
	SNP	effect_allele.exposure	other_allele.exposure	effect_allele.outcome	other_allele.outcome	beta.exposure	beta.outcome	eaf.exposure	eaf.outcome	remove	palindromic	ambiguous	id.outcome	chr	pos	se.outcome	samplesize.outcome	pval.outcome	outcome	originalname.outcome	outcome.deprecated	mr_keep.outcome	data_source.outcome	pos.exposure	pval.exposure	se.exposure	samplesize.exposure	chr.exposure	id.exposure	exposure	mr_keep.exposure	pval_origin.exposure	data_source.exposure	action	SNP_index	mr_keep
1	rs10057775	C	T	C	T	0.0200293	0.0212	0.893563	0.8879	FALSE	FALSE	FALSE	ebi-a-GCST006908	5	87469663	0.016	440328	0.1851	Ischemic stroke || id:ebi-a-GCST006908	Ischemic stroke	Ischemic stroke || ||	TRUE	igd	87469663	4.49987e-12	0.00289378	441640	5	ukb-b-15926	Cereal intake || id:ukb-b-15926	TRUE	reported	igd	3	1	TRUE
2	rs10837531	G	C	G	C	0.0107836	-0.0093	0.455002	0.4559	FALSE	TRUE	TRUE	ebi-a-GCST006908	11	40966859	0.0101	440328	0.3569	Ischemic stroke || id:ebi-a-GCST006908	Ischemic stroke	Ischemic stroke || ||	TRUE	igd	40966859	2e-09	0.00179687	441640	11	ukb-b-15926	Cereal intake || id:ukb-b-15926	TRUE	reported	igd	3	1	FALSE
3	rs10857964	C	T	C	T	0.0140866	0.0211	0.205117	0.2093	FALSE	FALSE	FALSE	ebi-a-GCST006908	1	113097633	0.0121	440328	0.0814104	Ischemic stroke || id:ebi-a-GCST006908	Ischemic stroke	Ischemic stroke || ||	TRUE	igd	113097633	1.7e-10	0.0022053	441640	1	ukb-b-15926	Cereal intake || id:ukb-b-15926	TRUE	reported	igd	3	1	TRUE
4	rs11038810	G	A	G	A	0.0111343	-0.0086	0.644091	0.6408	FALSE	FALSE	FALSE	ebi-a-GCST006908	11	46210773	0.0103	440328	0.402	Ischemic stroke || id:ebi-a-GCST006908	Ischemic stroke	Ischemic stroke || ||	TRUE	igd	46210773	2.30001e-09	0.00186325	441640	11	ukb-b-15926	Cereal intake || id:ukb-b-15926	TRUE	reported	igd	3	1	TRUE
5	rs1104608	C	G	C	G	0.0108629	-0.0076	0.426239	0.4234	FALSE	TRUE	TRUE	ebi-a-GCST006908	16	73912588	0.0108	440328	0.4778	Ischemic stroke || id:ebi-a-GCST006908	Ischemic stroke	Ischemic stroke || ||	TRUE	igd	73912588	2.30001e-09	0.00181843	441640	16	ukb-b-15926	Cereal intake || id:ukb-b-15926	TRUE	reported	igd	3	1	FALSE
6	rs11097340	T	C	T	C	-0.0115334	-0.0048	0.399592	0.4082	FALSE	FALSE	FALSE	ebi-a-GCST006908	4	93465297	0.01	440328	0.6317	Ischemic stroke || id:ebi-a-GCST006908	Ischemic stroke	Ischemic stroke || ||	TRUE	igd	93465297	2.1e-10	0.00181501	441640	4	ukb-b-15926	Cereal intake || id:ukb-b-15926	TRUE	reported	igd	3	1	TRUE
7	rs112780312	A	G	A	G	-0.0121483	-0.0075	0.274969	0.2935	FALSE	FALSE	FALSE	ebi-a-GCST006908	1	153797015	0.0116	440328	0.516699	Ischemic stroke || id:ebi-a-GCST006908	Ischemic stroke	Ischemic stroke || ||	TRUE	igd	153797015	1.79999e-09	0.0020189	441640	1	ukb-b-15926	Cereal intake || id:ukb-b-15926	TRUE	reported	igd	3	1	TRUE
8	rs11670024	G	A	G	A	0.0160114	-0.0002	0.115508	0.1144	FALSE	FALSE	FALSE	ebi-a-GCST006908	19	18818335	0.0161	440328	0.9891	Ischemic stroke || id:ebi-a-GCST006908	Ischemic stroke	Ischemic stroke || ||	TRUE	igd	18818335	1.09999e-08	0.00279947	441640	19	ukb-b-15926	Cereal intake || id:ukb-b-15926	TRUE	reported	igd	3	1	TRUE
9	rs11940694	G	A	G	A	-0.0126647	0.0134	0.604068	0.5975	FALSE	FALSE	FALSE	ebi-a-GCST006908	4	39414993	0.0101	440328	0.1848	Ischemic stroke || id:ebi-a-GCST006908	Ischemic stroke	Ischemic stroke || ||	TRUE	igd	39414993	5.00035e-12	0.00183426	441640	4	ukb-b-15926	Cereal intake || id:ukb-b-15926	TRUE	reported	igd	3	1	TRUE
10	rs12354267	C	T	C	T	0.0116473	-0.009	0.309145	0.3111	FALSE	FALSE	FALSE	ebi-a-GCST006908	1	44248272	0.0107	440328	0.4035	Ischemic stroke || id:ebi-a-GCST006908	Ischemic stroke	Ischemic stroke || ||	TRUE	igd	44248272	1.7e-09	0.00193279	441640	1	ukb-b-15926	Cereal intake || id:ukb-b-15926	TRUE	reported	igd	3	1	TRUE
11	rs13234131	G	A	G	A	0.0170117	-0.0118	0.128369	0.1247	FALSE	FALSE	FALSE	ebi-a-GCST006908	7	73025975	0.0162	440328	0.4664	Ischemic stroke || id:ebi-a-GCST006908	Ischemic stroke	Ischemic stroke || ||	TRUE	igd	73025975	1.6e-10	0.0026602	441640	7	ukb-b-15926	Cereal intake || id:ukb-b-15926	TRUE	reported	igd	3	1	TRUE
12	rs184643	A	G	A	G	-0.0121653	-0.0159	0.56672	0.5879	FALSE	FALSE	FALSE	ebi-a-GCST006908	2	45189441	0.0105	440328	0.131	Ischemic stroke || id:ebi-a-GCST006908	Ischemic stroke	Ischemic stroke || ||	TRUE	igd	45189441	1.59993e-11	0.00180474	441640	2	ukb-b-15926	Cereal intake || id:ukb-b-15926	TRUE	reported	igd	3	1	TRUE
13	rs1853931	A	G	A	G	-0.0113368	0.0105	0.531294	0.5489	FALSE	FALSE	FALSE	ebi-a-GCST006908	6	125170409	0.0107	440328	0.3233	Ischemic stroke || id:ebi-a-GCST006908	Ischemic stroke	Ischemic stroke || ||	TRUE	igd	125170409	3.79997e-10	0.00181017	441640	6	ukb-b-15926	Cereal intake || id:ukb-b-15926	TRUE	reported	igd	3	1	TRUE
14	rs2450126	G	A	G	A	-0.0149019	0.0051	0.156746	0.1678	FALSE	FALSE	FALSE	ebi-a-GCST006908	11	77916279	0.0133	440328	0.703301	Ischemic stroke || id:ebi-a-GCST006908	Ischemic stroke	Ischemic stroke || ||	TRUE	igd	77916279	1.29999e-09	0.00245669	441640	11	ukb-b-15926	Cereal intake || id:ukb-b-15926	TRUE	reported	igd	3	1	TRUE
15	rs2472297	T	C	T	C	-0.0158518	-0.0002	0.261458	0.2512	FALSE	FALSE	FALSE	ebi-a-GCST006908	15	75027880	0.0123	440328	0.9901	Ischemic stroke || id:ebi-a-GCST006908	Ischemic stroke	Ischemic stroke || ||	TRUE	igd	75027880	4.49987e-15	0.00202189	441640	15	ukb-b-15926	Cereal intake || id:ukb-b-15926	TRUE	reported	igd	3	1	TRUE
16	rs2504706	C	T	C	T	0.0181793	-0.011	0.234682	0.2381	FALSE	FALSE	FALSE	ebi-a-GCST006908	6	51258579	0.0119	440328	0.3553	Ischemic stroke || id:ebi-a-GCST006908	Ischemic stroke	Ischemic stroke || ||	TRUE	igd	51258579	5.30029e-18	0.00210238	441640	6	ukb-b-15926	Cereal intake || id:ukb-b-15926	TRUE	reported	igd	3	1	TRUE
17	rs2799849	T	C	T	C	-0.0123289	0.0144	0.678123	0.6745	FALSE	FALSE	FALSE	ebi-a-GCST006908	9	86752641	0.0108	440328	0.1834	Ischemic stroke || id:ebi-a-GCST006908	Ischemic stroke	Ischemic stroke || ||	TRUE	igd	86752641	9.79941e-11	0.00190573	441640	9	ukb-b-15926	Cereal intake || id:ukb-b-15926	TRUE	reported	igd	3	1	TRUE
18	rs2817377	A	G	A	G	0.00990084	-0.0009	0.537948	0.542	FALSE	FALSE	FALSE	ebi-a-GCST006908	6	50789176	0.01	440328	0.9271	Ischemic stroke || id:ebi-a-GCST006908	Ischemic stroke	Ischemic stroke || ||	TRUE	igd	50789176	3.09999e-08	0.00178933	441640	6	ukb-b-15926	Cereal intake || id:ukb-b-15926	TRUE	reported	igd	3	1	TRUE
19	rs2927238	G	T	G	T	0.0102465	-0.008	0.613181	0.6144	FALSE	FALSE	FALSE	ebi-a-GCST006908	8	76758514	0.0102	440328	0.4311	Ischemic stroke || id:ebi-a-GCST006908	Ischemic stroke	Ischemic stroke || ||	TRUE	igd	76758514	2.1e-08	0.0018288	441640	8	ukb-b-15926	Cereal intake || id:ukb-b-15926	TRUE	reported	igd	3	1	TRUE
20	rs3115230	A	C	A	C	-0.0114779	0.0006	0.752001	0.7362	FALSE	FALSE	FALSE	ebi-a-GCST006908	4	123009766	0.0113	440328	0.96	Ischemic stroke || id:ebi-a-GCST006908	Ischemic stroke	Ischemic stroke || ||	TRUE	igd	123009766	2.99999e-08	0.00207131	441640	4	ukb-b-15926	Cereal intake || id:ukb-b-15926	TRUE	reported	igd	3	1	TRUE
21	rs3859193	A	T	A	T	-0.0103258	0.0056	0.470074	0.466	FALSE	TRUE	TRUE	ebi-a-GCST006908	17	38125856	0.0101	440328	0.577801	Ischemic stroke || id:ebi-a-GCST006908	Ischemic stroke	Ischemic stroke || ||	TRUE	igd	38125856	9.49992e-09	0.00179925	441640	17	ukb-b-15926	Cereal intake || id:ukb-b-15926	TRUE	reported	igd	3	1	FALSE
22	rs4410790	C	T	C	T	-0.0109143	-0.0051	0.630668	0.6243	FALSE	FALSE	FALSE	ebi-a-GCST006908	7	17284577	0.0106	440328	0.6316	Ischemic stroke || id:ebi-a-GCST006908	Ischemic stroke	Ischemic stroke || ||	TRUE	igd	17284577	3.40001e-09	0.00184697	441640	7	ukb-b-15926	Cereal intake || id:ukb-b-15926	TRUE	reported	igd	3	1	TRUE
23	rs4739095	A	G	A	G	-0.0128656	-0.0166	0.765732	0.767	FALSE	FALSE	FALSE	ebi-a-GCST006908	8	64391730	0.0128	440328	0.1929	Ischemic stroke || id:ebi-a-GCST006908	Ischemic stroke	Ischemic stroke || ||	TRUE	igd	64391730	9.90011e-10	0.00210523	441640	8	ukb-b-15926	Cereal intake || id:ukb-b-15926	TRUE	reported	igd	3	1	TRUE
24	rs4797242	A	C	A	C	0.0114312	0.0295	0.297207	0.3012	FALSE	FALSE	FALSE	ebi-a-GCST006908	18	6407483	0.0109	440328	0.00690605	Ischemic stroke || id:ebi-a-GCST006908	Ischemic stroke	Ischemic stroke || ||	TRUE	igd	6407483	4.49997e-09	0.00194889	441640	18	ukb-b-15926	Cereal intake || id:ukb-b-15926	TRUE	reported	igd	3	1	TRUE
25	rs491711	C	A	C	A	0.0116885	0.0059	0.311975	0.3116	FALSE	FALSE	FALSE	ebi-a-GCST006908	11	28742220	0.0106	440328	0.578901	Ischemic stroke || id:ebi-a-GCST006908	Ischemic stroke	Ischemic stroke || ||	TRUE	igd	28742220	1.5e-09	0.00193366	441640	11	ukb-b-15926	Cereal intake || id:ukb-b-15926	TRUE	reported	igd	3	1	TRUE
26	rs4988235	A	G	A	G	0.0114	-0.0059	0.736893	0.6577	FALSE	FALSE	FALSE	ebi-a-GCST006908	2	136608646	0.0124	440328	0.6331	Ischemic stroke || id:ebi-a-GCST006908	Ischemic stroke	Ischemic stroke || ||	TRUE	igd	136608646	1.5e-08	0.00201241	441640	2	ukb-b-15926	Cereal intake || id:ukb-b-15926	TRUE	reported	igd	3	1	TRUE
27	rs56131196	A	G	A	G	0.0180024	-0.0026	0.188724	0.184	FALSE	FALSE	FALSE	ebi-a-GCST006908	19	45422846	0.014	440328	0.8553	Ischemic stroke || id:ebi-a-GCST006908	Ischemic stroke	Ischemic stroke || ||	TRUE	igd	45422846	2.70023e-15	0.00227695	441640	19	ukb-b-15926	Cereal intake || id:ukb-b-15926	TRUE	reported	igd	3	1	TRUE
28	rs62442924	T	C	T	C	0.0127309	-0.0076	0.194276	0.2107	FALSE	FALSE	FALSE	ebi-a-GCST006908	7	1989976	0.0124	440328	0.536701	Ischemic stroke || id:ebi-a-GCST006908	Ischemic stroke	Ischemic stroke || ||	TRUE	igd	1989976	1.7e-08	0.00225709	441640	7	ukb-b-15926	Cereal intake || id:ukb-b-15926	TRUE	reported	igd	3	1	TRUE
29	rs627185	G	C	G	C	-0.0108269	0.0002	0.544427	0.5425	FALSE	TRUE	TRUE	ebi-a-GCST006908	11	121553314	0.0103	440328	0.983	Ischemic stroke || id:ebi-a-GCST006908	Ischemic stroke	Ischemic stroke || ||	TRUE	igd	121553314	1.5e-09	0.00179076	441640	11	ukb-b-15926	Cereal intake || id:ukb-b-15926	TRUE	reported	igd	3	1	FALSE
30	rs6510177	C	T	C	T	-0.0130354	0.0107	0.805589	0.8026	FALSE	FALSE	FALSE	ebi-a-GCST006908	19	31211647	0.0143	440328	0.4555	Ischemic stroke || id:ebi-a-GCST006908	Ischemic stroke	Ischemic stroke || ||	TRUE	igd	31211647	1.2e-08	0.00228744	441640	19	ukb-b-15926	Cereal intake || id:ukb-b-15926	TRUE	reported	igd	3	1	TRUE
31	rs6545770	T	A	T	A	-0.013728	0.0068	0.748101	0.7637	FALSE	TRUE	FALSE	ebi-a-GCST006908	2	60204427	0.0118	440328	0.5611	Ischemic stroke || id:ebi-a-GCST006908	Ischemic stroke	Ischemic stroke || ||	TRUE	igd	60204427	2.70023e-11	0.00206041	441640	2	ukb-b-15926	Cereal intake || id:ukb-b-15926	TRUE	reported	igd	3	1	FALSE
32	rs67723420	A	T	A	T	0.0105252	-0.0154	0.376335	0.3676	FALSE	TRUE	FALSE	ebi-a-GCST006908	3	35775115	0.0104	440328	0.1398	Ischemic stroke || id:ebi-a-GCST006908	Ischemic stroke	Ischemic stroke || ||	TRUE	igd	35775115	1.2e-08	0.00184665	441640	3	ukb-b-15926	Cereal intake || id:ukb-b-15926	TRUE	reported	igd	3	1	FALSE
33	rs68136852	A	C	A	C	-0.0141222	-0.0244	0.152389	0.1516	FALSE	FALSE	FALSE	ebi-a-GCST006908	17	27382061	0.0142	440328	0.0861906	Ischemic stroke || id:ebi-a-GCST006908	Ischemic stroke	Ischemic stroke || ||	TRUE	igd	27382061	1.2e-08	0.00247848	441640	17	ukb-b-15926	Cereal intake || id:ukb-b-15926	TRUE	reported	igd	3	1	TRUE
34	rs6918737	A	T	A	T	0.0137325	-0.0066	0.234488	0.2273	FALSE	TRUE	FALSE	ebi-a-GCST006908	6	19721681	0.0119	440328	0.5822	Ischemic stroke || id:ebi-a-GCST006908	Ischemic stroke	Ischemic stroke || ||	TRUE	igd	19721681	7.59976e-11	0.00210976	441640	6	ukb-b-15926	Cereal intake || id:ukb-b-15926	TRUE	reported	igd	3	1	FALSE
35	rs7040561	A	T	A	T	-0.0162685	0.0159	0.850635	0.8486	FALSE	TRUE	FALSE	ebi-a-GCST006908	9	128528978	0.0145	440328	0.2733	Ischemic stroke || id:ebi-a-GCST006908	Ischemic stroke	Ischemic stroke || ||	TRUE	igd	128528978	1.09999e-10	0.00252002	441640	9	ukb-b-15926	Cereal intake || id:ukb-b-15926	TRUE	reported	igd	3	1	FALSE
36	rs7619139	A	T	A	T	-0.016951	-0.0086	0.588533	0.5929	FALSE	TRUE	FALSE	ebi-a-GCST006908	3	25110415	0.0102	440328	0.4013	Ischemic stroke || id:ebi-a-GCST006908	Ischemic stroke	Ischemic stroke || ||	TRUE	igd	25110415	9.70063e-21	0.00181499	441640	3	ukb-b-15926	Cereal intake || id:ukb-b-15926	TRUE	reported	igd	3	1	FALSE
37	rs78854891	C	T	C	T	0.0221411	0.0269	0.065728	0.0592	FALSE	FALSE	FALSE	ebi-a-GCST006908	19	42752078	0.0246	440328	0.2749	Ischemic stroke || id:ebi-a-GCST006908	Ischemic stroke	Ischemic stroke || ||	TRUE	igd	42752078	1.09999e-09	0.00363312	441640	19	ukb-b-15926	Cereal intake || id:ukb-b-15926	TRUE	reported	igd	3	1	TRUE
38	rs79642906	A	G	A	G	-0.0181581	-0.0251	0.083314	0.0844	FALSE	FALSE	FALSE	ebi-a-GCST006908	5	59650336	0.0182	440328	0.1682	Ischemic stroke || id:ebi-a-GCST006908	Ischemic stroke	Ischemic stroke || ||	TRUE	igd	59650336	1.89998e-08	0.00322812	441640	5	ukb-b-15926	Cereal intake || id:ukb-b-15926	TRUE	reported	igd	3	1	TRUE
39	rs8097544	G	A	G	A	-0.0246368	0.0086	0.145206	0.1522	FALSE	FALSE	FALSE	ebi-a-GCST006908	18	1839564	0.014	440328	0.5381	Ischemic stroke || id:ebi-a-GCST006908	Ischemic stroke	Ischemic stroke || ||	TRUE	igd	1839564	3.19963e-22	0.00254108	441640	18	ukb-b-15926	Cereal intake || id:ukb-b-15926	TRUE	reported	igd	3	1	TRUE
40	rs838133	G	A	G	A	-0.0206515	-0.0108	0.549201	0.5534	FALSE	FALSE	FALSE	ebi-a-GCST006908	19	49259529	0.011	440328	0.3299	Ischemic stroke || id:ebi-a-GCST006908	Ischemic stroke	Ischemic stroke || ||	TRUE	igd	49259529	3.90032e-29	0.00184331	441640	19	ukb-b-15926	Cereal intake || id:ukb-b-15926	TRUE	reported	igd	3	1	TRUE
41	rs9374896	T	C	T	C	0.0175265	-0.0138	0.466274	0.4572	FALSE	FALSE	FALSE	ebi-a-GCST006908	6	98310484	0.01	440328	0.1698	Ischemic stroke || id:ebi-a-GCST006908	Ischemic stroke	Ischemic stroke || ||	TRUE	igd	98310484	1.29987e-22	0.00179165	441640	6	ukb-b-15926	Cereal intake || id:ukb-b-15926	TRUE	reported	igd	3	1	TRUE
42	rs9846396	T	C	T	C	0.0119674	0.0035	0.441556	0.4326	FALSE	FALSE	FALSE	ebi-a-GCST006908	3	141140968	0.01	440328	0.7289	Ischemic stroke || id:ebi-a-GCST006908	Ischemic stroke	Ischemic stroke || ||	TRUE	igd	141140968	2.99985e-11	0.00180031	441640	3	ukb-b-15926	Cereal intake || id:ukb-b-15926	TRUE	reported	igd	3	1	TRUE
43	rs9987289	G	A	G	A	0.0178679	-0.0207	0.908767	0.9151	FALSE	FALSE	FALSE	ebi-a-GCST006908	8	9183358	0.0184	440328	0.2585	Ischemic stroke || id:ebi-a-GCST006908	Ischemic stroke	Ischemic stroke || ||	TRUE	igd	9183358	7.79992e-09	0.0030947	441640	8	ukb-b-15926	Cereal intake || id:ukb-b-15926	TRUE	reported	igd	3	1	TRUE
Cereal type: Other (e.g. Cornflakes, Frosties)
	SNP	effect_allele.exposure	other_allele.exposure	effect_allele.outcome	other_allele.outcome	beta.exposure	beta.outcome	eaf.exposure	eaf.outcome	remove	palindromic	ambiguous	id.outcome	chr	pos	se.outcome	samplesize.outcome	pval.outcome	outcome	originalname.outcome	outcome.deprecated	mr_keep.outcome	data_source.outcome	pos.exposure	se.exposure	pval.exposure	samplesize.exposure	chr.exposure	id.exposure	exposure	mr_keep.exposure	pval_origin.exposure	data_source.exposure	action	SNP_index	mr_keep
1	rs11642015	T	C	T	C	-0.00602382	0.0081	0.40318	0.4153	FALSE	FALSE	FALSE	ebi-a-GCST006908	16	53802494	0.0098	440328	0.4122	Ischemic stroke || id:ebi-a-GCST006908	Ischemic stroke	Ischemic stroke || ||	TRUE	igd	53802494	0.00103485	5.85679e-09	299898	16	ukb-d-1468_5	Cereal type: Other (e.g. Cornflakes, Frosties) || id:ukb-d-1468_5	TRUE	reported	igd	3	1	TRUE
2	rs1788821	G	A	G	A	-0.00597734	-0.0339	0.654232	0.6407	FALSE	FALSE	FALSE	ebi-a-GCST006908	18	21120869	0.0102	440328	0.000935492	Ischemic stroke || id:ebi-a-GCST006908	Ischemic stroke	Ischemic stroke || ||	TRUE	igd	21120869	0.00106678	2.10644e-08	299898	18	ukb-d-1468_5	Cereal type: Other (e.g. Cornflakes, Frosties) || id:ukb-d-1468_5	TRUE	reported	igd	3	1	TRUE
3	rs2668654	C	T	C	T	0.00788546	-0.009	0.223575	0.2414	FALSE	FALSE	FALSE	ebi-a-GCST006908	17	44366315	0.0184	440328	0.6271	Ischemic stroke || id:ebi-a-GCST006908	Ischemic stroke	Ischemic stroke || ||	TRUE	igd	44366315	0.00124259	2.2135e-10	299898	17	ukb-d-1468_5	Cereal type: Other (e.g. Cornflakes, Frosties) || id:ukb-d-1468_5	TRUE	reported	igd	3	1	TRUE
4	rs28432248	C	T	C	T	-0.00751766	-0.0096	0.176427	0.1999	FALSE	FALSE	FALSE	ebi-a-GCST006908	7	1897761	0.0128	440328	0.4522	Ischemic stroke || id:ebi-a-GCST006908	Ischemic stroke	Ischemic stroke || ||	TRUE	igd	1897761	0.00134825	2.46513e-08	299898	7	ukb-d-1468_5	Cereal type: Other (e.g. Cornflakes, Frosties) || id:ukb-d-1468_5	TRUE	reported	igd	3	1	TRUE
5	rs2852786	T	C	T	C	0.00613016	0.0061	0.670963	0.666	FALSE	FALSE	FALSE	ebi-a-GCST006908	11	61514085	0.0106	440328	0.5673	Ischemic stroke || id:ebi-a-GCST006908	Ischemic stroke	Ischemic stroke || ||	TRUE	igd	61514085	0.00108763	1.73924e-08	299898	11	ukb-d-1468_5	Cereal type: Other (e.g. Cornflakes, Frosties) || id:ukb-d-1468_5	TRUE	reported	igd	3	1	TRUE
6	rs4024198	G	C	G	C	-0.00700467	0.026	0.708803	0.6949	FALSE	TRUE	FALSE	ebi-a-GCST006908	10	22092310	0.0109	440328	0.0175102	Ischemic stroke || id:ebi-a-GCST006908	Ischemic stroke	Ischemic stroke || ||	TRUE	igd	22092310	0.00111896	3.85514e-10	299898	10	ukb-d-1468_5	Cereal type: Other (e.g. Cornflakes, Frosties) || id:ukb-d-1468_5	TRUE	reported	igd	3	1	FALSE
7	rs429358	C	T	C	T	-0.00774246	-0.0006	0.156777	0.1477	FALSE	FALSE	FALSE	ebi-a-GCST006908	19	45411941	0.0145	440328	0.9663	Ischemic stroke || id:ebi-a-GCST006908	Ischemic stroke	Ischemic stroke || ||	TRUE	igd	45411941	0.00139536	2.87998e-08	299898	19	ukb-d-1468_5	Cereal type: Other (e.g. Cornflakes, Frosties) || id:ukb-d-1468_5	TRUE	reported	igd	3	1	TRUE
8	rs57205040	C	A	C	A	-0.00586233	-0.0201	0.431568	0.4224	FALSE	FALSE	FALSE	ebi-a-GCST006908	3	71520890	0.0099	440328	0.0428499	Ischemic stroke || id:ebi-a-GCST006908	Ischemic stroke	Ischemic stroke || ||	TRUE	igd	71520890	0.00102672	1.13258e-08	299898	3	ukb-d-1468_5	Cereal type: Other (e.g. Cornflakes, Frosties) || id:ukb-d-1468_5	TRUE	reported	igd	3	1	TRUE
9	rs7542974	A	G	A	G	-0.00921	-0.0295	0.248436	0.2511	FALSE	FALSE	FALSE	ebi-a-GCST006908	1	72544704	0.0121	440328	0.0152999	Ischemic stroke || id:ebi-a-GCST006908	Ischemic stroke	Ischemic stroke || ||	TRUE	igd	72544704	0.00117909	5.68722e-15	299898	1	ukb-d-1468_5	Cereal type: Other (e.g. Cornflakes, Frosties) || id:ukb-d-1468_5	TRUE	reported	igd	3	1	TRUE
10	rs9274454	G	T	G	T	0.0117882	0.0127	0.189196	0.0949	FALSE	FALSE	FALSE	ebi-a-GCST006908	6	32633371	0.0298	440328	0.6693	Ischemic stroke || id:ebi-a-GCST006908	Ischemic stroke	Ischemic stroke || ||	TRUE	igd	32633371	0.00135672	3.68214e-18	299898	6	ukb-d-1468_5	Cereal type: Other (e.g. Cornflakes, Frosties) || id:ukb-d-1468_5	TRUE	reported	igd	3	1	TRUE
Fresh fruit intake
	SNP	effect_allele.exposure	other_allele.exposure	effect_allele.outcome	other_allele.outcome	beta.exposure	beta.outcome	eaf.exposure	eaf.outcome	remove	palindromic	ambiguous	id.outcome	chr	pos	se.outcome	samplesize.outcome	pval.outcome	outcome	originalname.outcome	outcome.deprecated	mr_keep.outcome	data_source.outcome	pval.exposure	pos.exposure	samplesize.exposure	chr.exposure	se.exposure	id.exposure	exposure	mr_keep.exposure	pval_origin.exposure	data_source.exposure	action	SNP_index	mr_keep
1	rs10064431	C	T	C	T	-0.00757392	-0.012	0.522495	0.5056	FALSE	FALSE	FALSE	ebi-a-GCST006908	5	92950673	0.0103	440328	0.2453	Ischemic stroke || id:ebi-a-GCST006908	Ischemic stroke	Ischemic stroke || ||	TRUE	igd	5.99998E-10	92950673	446462	5	0.00122365	ukb-b-3881	Fresh fruit intake || id:ukb-b-3881	TRUE	reported	igd	3	1	TRUE
2	rs10192394	T	C	T	C	-0.00766096	0.0028	0.528785	0.5406	FALSE	FALSE	FALSE	ebi-a-GCST006908	2	146298007	0.0103	440328	0.785199	Ischemic stroke || id:ebi-a-GCST006908	Ischemic stroke	Ischemic stroke || ||	TRUE	igd	4.49997E-10	146298007	446462	2	0.0012287	ukb-b-3881	Fresh fruit intake || id:ukb-b-3881	TRUE	reported	igd	3	1	TRUE
3	rs10249294	A	G	A	G	0.0195637	-0.0064	0.372973	0.3679	FALSE	FALSE	FALSE	ebi-a-GCST006908	7	143723137	0.0103	440328	0.5359	Ischemic stroke || id:ebi-a-GCST006908	Ischemic stroke	Ischemic stroke || ||	TRUE	igd	4.10015E-54	143723137	446462	7	0.00126299	ukb-b-3881	Fresh fruit intake || id:ukb-b-3881	TRUE	reported	igd	3	1	TRUE
4	rs10271924	T	C	T	C	-0.00704676	0.0028	0.492595	0.4867	FALSE	FALSE	FALSE	ebi-a-GCST006908	7	153495206	0.0121	440328	0.8156	Ischemic stroke || id:ebi-a-GCST006908	Ischemic stroke	Ischemic stroke || ||	TRUE	igd	2e-08	153495206	446462	7	0.00125592	ukb-b-3881	Fresh fruit intake || id:ukb-b-3881	TRUE	reported	igd	3	1	TRUE
5	rs1051547	C	T	C	T	-0.00757523	0.0115	0.561537	0.5504	FALSE	FALSE	FALSE	ebi-a-GCST006908	16	19279380	0.0103	440328	0.2659	Ischemic stroke || id:ebi-a-GCST006908	Ischemic stroke	Ischemic stroke || ||	TRUE	igd	1.09999E-09	19279380	446462	16	0.00124161	ukb-b-3881	Fresh fruit intake || id:ukb-b-3881	TRUE	reported	igd	3	1	TRUE
6	rs10828266	G	A	G	A	0.0123642	0.0247	0.715634	0.7097	FALSE	FALSE	FALSE	ebi-a-GCST006908	10	22098701	0.011	440328	0.0249	Ischemic stroke || id:ebi-a-GCST006908	Ischemic stroke	Ischemic stroke || ||	TRUE	igd	8.10028E-20	22098701	446462	10	0.00135696	ukb-b-3881	Fresh fruit intake || id:ukb-b-3881	TRUE	reported	igd	3	1	TRUE
7	rs10838724	T	G	T	G	0.00901088	0.0115	0.367992	0.3716	FALSE	FALSE	FALSE	ebi-a-GCST006908	11	47527052	0.0102	440328	0.2615	Ischemic stroke || id:ebi-a-GCST006908	Ischemic stroke	Ischemic stroke || ||	TRUE	igd	2.09991E-12	47527052	446462	11	0.00128277	ukb-b-3881	Fresh fruit intake || id:ukb-b-3881	TRUE	reported	igd	3	1	TRUE
8	rs10840126	G	A	G	A	-0.00771754	-0.0001	0.376121	0.3787	FALSE	FALSE	FALSE	ebi-a-GCST006908	11	8825774	0.0105	440328	0.9936	Ischemic stroke || id:ebi-a-GCST006908	Ischemic stroke	Ischemic stroke || ||	TRUE	igd	1.89998E-09	8825774	446462	11	0.00128576	ukb-b-3881	Fresh fruit intake || id:ukb-b-3881	TRUE	reported	igd	3	1	TRUE
9	rs11032362	A	G	A	G	0.0123929	-0.0078	0.090976	0.0986	FALSE	FALSE	FALSE	ebi-a-GCST006908	11	33759092	0.0172	440328	0.6502	Ischemic stroke || id:ebi-a-GCST006908	Ischemic stroke	Ischemic stroke || ||	TRUE	igd	5.30005E-09	33759092	446462	11	0.00212339	ukb-b-3881	Fresh fruit intake || id:ukb-b-3881	TRUE	reported	igd	3	1	TRUE
10	rs11085749	A	G	A	G	-0.00773361	-0.0259	0.387076	0.3634	FALSE	FALSE	FALSE	ebi-a-GCST006908	19	10961273	0.0105	440328	0.01339	Ischemic stroke || id:ebi-a-GCST006908	Ischemic stroke	Ischemic stroke || ||	TRUE	igd	7.10003E-10	10961273	446462	19	0.00125477	ukb-b-3881	Fresh fruit intake || id:ukb-b-3881	TRUE	reported	igd	3	1	TRUE
11	rs11896330	A	G	A	G	-0.00844567	0.0137	0.632839	0.644	FALSE	FALSE	FALSE	ebi-a-GCST006908	2	60235568	0.0103	440328	0.1843	Ischemic stroke || id:ebi-a-GCST006908	Ischemic stroke	Ischemic stroke || ||	TRUE	igd	3.40017E-11	60235568	446462	2	0.0012744	ukb-b-3881	Fresh fruit intake || id:ukb-b-3881	TRUE	reported	igd	3	1	TRUE
12	rs12044599	G	A	G	A	0.00942073	0.0049	0.21008	0.212	FALSE	FALSE	FALSE	ebi-a-GCST006908	1	204564714	0.0122	440328	0.686099	Ischemic stroke || id:ebi-a-GCST006908	Ischemic stroke	Ischemic stroke || ||	TRUE	igd	3.69999E-10	204564714	446462	1	0.0015033	ukb-b-3881	Fresh fruit intake || id:ukb-b-3881	TRUE	reported	igd	3	1	TRUE
13	rs12641371	T	C	T	C	0.00791271	0.016	0.433148	0.4356	FALSE	FALSE	FALSE	ebi-a-GCST006908	4	59882235	0.01	440328	0.1094	Ischemic stroke || id:ebi-a-GCST006908	Ischemic stroke	Ischemic stroke || ||	TRUE	igd	1.40001E-10	59882235	446462	4	0.00123354	ukb-b-3881	Fresh fruit intake || id:ukb-b-3881	TRUE	reported	igd	3	1	TRUE
14	rs12780952	A	G	A	G	0.00747457	-0.0218	0.286382	0.2863	FALSE	FALSE	FALSE	ebi-a-GCST006908	10	107577033	0.0112	440328	0.051	Ischemic stroke || id:ebi-a-GCST006908	Ischemic stroke	Ischemic stroke || ||	TRUE	igd	3.40001E-08	107577033	446462	10	0.00135361	ukb-b-3881	Fresh fruit intake || id:ukb-b-3881	TRUE	reported	igd	3	1	TRUE
15	rs12885598	A	G	A	G	0.00751549	0.0171	0.596671	0.6077	FALSE	FALSE	FALSE	ebi-a-GCST006908	14	32071665	0.0102	440328	0.0949292	Ischemic stroke || id:ebi-a-GCST006908	Ischemic stroke	Ischemic stroke || ||	TRUE	igd	1.7E-09	32071665	446462	14	0.00124738	ukb-b-3881	Fresh fruit intake || id:ukb-b-3881	TRUE	reported	igd	3	1	TRUE
16	rs13072255	C	A	C	A	0.00898012	-0.0055	0.493966	0.4927	FALSE	FALSE	FALSE	ebi-a-GCST006908	3	21038260	0.0099	440328	0.580399	Ischemic stroke || id:ebi-a-GCST006908	Ischemic stroke	Ischemic stroke || ||	TRUE	igd	2.09991E-13	21038260	446462	3	0.00122355	ukb-b-3881	Fresh fruit intake || id:ukb-b-3881	TRUE	reported	igd	3	1	TRUE
17	rs1356292	T	C	T	C	0.00917471	0.0098	0.807546	0.8071	FALSE	FALSE	FALSE	ebi-a-GCST006908	3	185824903	0.0127	440328	0.4401	Ischemic stroke || id:ebi-a-GCST006908	Ischemic stroke	Ischemic stroke || ||	TRUE	igd	3.50002E-09	185824903	446462	3	0.00155324	ukb-b-3881	Fresh fruit intake || id:ukb-b-3881	TRUE	reported	igd	3	1	TRUE
18	rs1375566	A	G	A	G	-0.00783382	-0.0119	0.627412	0.6331	FALSE	FALSE	FALSE	ebi-a-GCST006908	3	85642479	0.0103	440328	0.2439	Ischemic stroke || id:ebi-a-GCST006908	Ischemic stroke	Ischemic stroke || ||	TRUE	igd	6.1E-10	85642479	446462	3	0.001266	ukb-b-3881	Fresh fruit intake || id:ukb-b-3881	TRUE	reported	igd	3	1	TRUE
19	rs139042899	C	A	C	A	0.035995	-0.1003	0.013469	0.017	FALSE	FALSE	FALSE	ebi-a-GCST006908	17	58443095	0.0618	440328	0.1048	Ischemic stroke || id:ebi-a-GCST006908	Ischemic stroke	Ischemic stroke || ||	TRUE	igd	3.2E-09	58443095	446462	17	0.00608106	ukb-b-3881	Fresh fruit intake || id:ukb-b-3881	TRUE	reported	igd	3	1	TRUE
20	rs149449	A	G	A	G	0.00728855	-0.0055	0.489167	0.5009	FALSE	FALSE	FALSE	ebi-a-GCST006908	5	95902093	0.01	440328	0.5857	Ischemic stroke || id:ebi-a-GCST006908	Ischemic stroke	Ischemic stroke || ||	TRUE	igd	2.39999E-09	95902093	446462	5	0.00122061	ukb-b-3881	Fresh fruit intake || id:ukb-b-3881	TRUE	reported	igd	3	1	TRUE
21	rs1620977	G	A	G	A	-0.0131742	0.02	0.730517	0.7337	FALSE	FALSE	FALSE	ebi-a-GCST006908	1	72729142	0.0114	440328	0.0794603	Ischemic stroke || id:ebi-a-GCST006908	Ischemic stroke	Ischemic stroke || ||	TRUE	igd	1.10002E-21	72729142	446462	1	0.00137761	ukb-b-3881	Fresh fruit intake || id:ukb-b-3881	TRUE	reported	igd	3	1	TRUE
22	rs17049185	T	G	T	G	0.00804043	0.0112	0.267872	0.2652	FALSE	FALSE	FALSE	ebi-a-GCST006908	2	58072660	0.0113	440328	0.3186	Ischemic stroke || id:ebi-a-GCST006908	Ischemic stroke	Ischemic stroke || ||	TRUE	igd	7.29995E-09	58072660	446462	2	0.00139033	ukb-b-3881	Fresh fruit intake || id:ukb-b-3881	TRUE	reported	igd	3	1	TRUE
23	rs1866823	A	G	A	G	0.00743079	-0.0021	0.544469	0.5384	FALSE	FALSE	FALSE	ebi-a-GCST006908	8	57436577	0.01	440328	0.8371	Ischemic stroke || id:ebi-a-GCST006908	Ischemic stroke	Ischemic stroke || ||	TRUE	igd	2.1E-09	57436577	446462	8	0.0012406	ukb-b-3881	Fresh fruit intake || id:ukb-b-3881	TRUE	reported	igd	3	1	TRUE
24	rs2093654	G	A	G	A	0.00712915	-0.0091	0.388133	0.4099	FALSE	FALSE	FALSE	ebi-a-GCST006908	9	5780121	0.0102	440328	0.368	Ischemic stroke || id:ebi-a-GCST006908	Ischemic stroke	Ischemic stroke || ||	TRUE	igd	1.5e-08	5780121	446462	9	0.00125874	ukb-b-3881	Fresh fruit intake || id:ukb-b-3881	TRUE	reported	igd	3	1	TRUE
25	rs2143081	A	G	A	G	0.00832073	-0.0037	0.539822	0.5416	FALSE	FALSE	FALSE	ebi-a-GCST006908	6	50782834	0.01	440328	0.714	Ischemic stroke || id:ebi-a-GCST006908	Ischemic stroke	Ischemic stroke || ||	TRUE	igd	1.29987E-11	50782834	446462	6	0.00122891	ukb-b-3881	Fresh fruit intake || id:ukb-b-3881	TRUE	reported	igd	3	1	TRUE
26	rs2790688	T	C	T	C	0.0114466	-0.009	0.154068	0.1494	FALSE	FALSE	FALSE	ebi-a-GCST006908	1	153992909	0.014	440328	0.5232	Ischemic stroke || id:ebi-a-GCST006908	Ischemic stroke	Ischemic stroke || ||	TRUE	igd	1.50003E-11	153992909	446462	1	0.00169613	ukb-b-3881	Fresh fruit intake || id:ukb-b-3881	TRUE	reported	igd	3	1	TRUE
27	rs28479795	T	C	T	C	0.0112324	0.0201	0.221473	0.2117	FALSE	FALSE	FALSE	ebi-a-GCST006908	14	79943606	0.012	440328	0.0942909	Ischemic stroke || id:ebi-a-GCST006908	Ischemic stroke	Ischemic stroke || ||	TRUE	igd	2.49977E-14	79943606	446462	14	0.00147345	ukb-b-3881	Fresh fruit intake || id:ukb-b-3881	TRUE	reported	igd	3	1	TRUE
28	rs2867113	A	G	A	G	-0.0138606	0.0023	0.130942	0.1686	FALSE	FALSE	FALSE	ebi-a-GCST006908	2	651365	0.0141	440328	0.8711	Ischemic stroke || id:ebi-a-GCST006908	Ischemic stroke	Ischemic stroke || ||	TRUE	igd	1.50003E-12	651365	446462	2	0.00196025	ukb-b-3881	Fresh fruit intake || id:ukb-b-3881	TRUE	reported	igd	3	1	TRUE
29	rs329274	G	A	G	A	0.0068183	-0.0041	0.485636	0.47	FALSE	FALSE	FALSE	ebi-a-GCST006908	7	35078743	0.01	440328	0.686	Ischemic stroke || id:ebi-a-GCST006908	Ischemic stroke	Ischemic stroke || ||	TRUE	igd	2.80001E-08	35078743	446462	7	0.00122813	ukb-b-3881	Fresh fruit intake || id:ukb-b-3881	TRUE	reported	igd	3	1	TRUE
30	rs34162196	T	C	T	C	-0.0181417	0.009	0.1008	0.1005	FALSE	FALSE	FALSE	ebi-a-GCST006908	14	22038125	0.0171	440328	0.597301	Ischemic stroke || id:ebi-a-GCST006908	Ischemic stroke	Ischemic stroke || ||	TRUE	igd	4.00037E-19	22038125	446462	14	0.0020297	ukb-b-3881	Fresh fruit intake || id:ukb-b-3881	TRUE	reported	igd	3	1	TRUE
31	rs4302893	A	G	A	G	0.00738857	0.0166	0.334189	0.3419	FALSE	FALSE	FALSE	ebi-a-GCST006908	9	1734863	0.0105	440328	0.1118	Ischemic stroke || id:ebi-a-GCST006908	Ischemic stroke	Ischemic stroke || ||	TRUE	igd	1.29999E-08	1734863	446462	9	0.00129959	ukb-b-3881	Fresh fruit intake || id:ukb-b-3881	TRUE	reported	igd	3	1	TRUE
32	rs4953150	T	C	T	C	-0.00843921	-0.0269	0.344088	0.3704	FALSE	FALSE	FALSE	ebi-a-GCST006908	2	45157336	0.0106	440328	0.01093	Ischemic stroke || id:ebi-a-GCST006908	Ischemic stroke	Ischemic stroke || ||	TRUE	igd	6.59933E-11	45157336	446462	2	0.00129268	ukb-b-3881	Fresh fruit intake || id:ukb-b-3881	TRUE	reported	igd	3	1	TRUE
33	rs586346	C	T	C	T	-0.0069217	0.0205	0.635353	0.662	FALSE	FALSE	FALSE	ebi-a-GCST006908	6	31875712	0.0131	440328	0.1158	Ischemic stroke || id:ebi-a-GCST006908	Ischemic stroke	Ischemic stroke || ||	TRUE	igd	4.49997E-08	31875712	446462	6	0.00126583	ukb-b-3881	Fresh fruit intake || id:ukb-b-3881	TRUE	reported	igd	3	1	TRUE
34	rs60452247	A	G	A	G	0.00796969	-0.0103	0.363079	0.3415	FALSE	FALSE	FALSE	ebi-a-GCST006908	11	63981507	0.0104	440328	0.3231	Ischemic stroke || id:ebi-a-GCST006908	Ischemic stroke	Ischemic stroke || ||	TRUE	igd	3.40001E-10	63981507	446462	11	0.00126932	ukb-b-3881	Fresh fruit intake || id:ukb-b-3881	TRUE	reported	igd	3	1	TRUE
35	rs62051554	A	G	A	G	0.0116118	-0.0181	0.108545	0.1174	FALSE	FALSE	FALSE	ebi-a-GCST006908	16	72826387	0.0163	440328	0.2654	Ischemic stroke || id:ebi-a-GCST006908	Ischemic stroke	Ischemic stroke || ||	TRUE	igd	4.60002E-09	72826387	446462	16	0.00198143	ukb-b-3881	Fresh fruit intake || id:ukb-b-3881	TRUE	reported	igd	3	1	TRUE
36	rs6475724	T	C	T	C	0.00772163	0.0142	0.727296	0.7341	FALSE	FALSE	FALSE	ebi-a-GCST006908	9	23274223	0.0113	440328	0.2086	Ischemic stroke || id:ebi-a-GCST006908	Ischemic stroke	Ischemic stroke || ||	TRUE	igd	1.89998E-08	23274223	446462	9	0.00137406	ukb-b-3881	Fresh fruit intake || id:ukb-b-3881	TRUE	reported	igd	3	1	TRUE
37	rs72974263	T	C	T	C	0.00738684	-0.0102	0.318282	0.3234	FALSE	FALSE	FALSE	ebi-a-GCST006908	2	225447371	0.0103	440328	0.3216	Ischemic stroke || id:ebi-a-GCST006908	Ischemic stroke	Ischemic stroke || ||	TRUE	igd	1.79999E-08	225447371	446462	2	0.00131242	ukb-b-3881	Fresh fruit intake || id:ukb-b-3881	TRUE	reported	igd	3	1	TRUE
38	rs73455661	G	A	G	A	0.0102938	0.0198	0.279338	0.2839	FALSE	FALSE	FALSE	ebi-a-GCST006908	18	57968685	0.0108	440328	0.0655994	Ischemic stroke || id:ebi-a-GCST006908	Ischemic stroke	Ischemic stroke || ||	TRUE	igd	4.10015E-14	57968685	446462	18	0.0013622	ukb-b-3881	Fresh fruit intake || id:ukb-b-3881	TRUE	reported	igd	3	1	TRUE
39	rs739320	C	T	C	T	-0.00899731	-0.0014	0.60575	0.6141	FALSE	FALSE	FALSE	ebi-a-GCST006908	19	49261368	0.012	440328	0.9065	Ischemic stroke || id:ebi-a-GCST006908	Ischemic stroke	Ischemic stroke || ||	TRUE	igd	1.9002E-12	49261368	446462	19	0.00127708	ukb-b-3881	Fresh fruit intake || id:ukb-b-3881	TRUE	reported	igd	3	1	TRUE
40	rs7554485	C	T	C	T	-0.00801014	0.0126	0.611539	0.5979	FALSE	FALSE	FALSE	ebi-a-GCST006908	1	65945906	0.01	440328	0.2095	Ischemic stroke || id:ebi-a-GCST006908	Ischemic stroke	Ischemic stroke || ||	TRUE	igd	1.7E-10	65945906	446462	1	0.00125414	ukb-b-3881	Fresh fruit intake || id:ukb-b-3881	TRUE	reported	igd	3	1	TRUE
41	rs7818437	C	T	C	T	-0.00804815	-0.0084	0.235903	0.2404	FALSE	FALSE	FALSE	ebi-a-GCST006908	8	10209623	0.0118	440328	0.4782	Ischemic stroke || id:ebi-a-GCST006908	Ischemic stroke	Ischemic stroke || ||	TRUE	igd	2.99999E-08	10209623	446462	8	0.00145251	ukb-b-3881	Fresh fruit intake || id:ukb-b-3881	TRUE	reported	igd	3	1	TRUE
42	rs78537042	A	C	A	C	-0.0119259	-0.0069	0.086801	0.0732	FALSE	FALSE	FALSE	ebi-a-GCST006908	21	33068937	0.0208	440328	0.7406	Ischemic stroke || id:ebi-a-GCST006908	Ischemic stroke	Ischemic stroke || ||	TRUE	igd	4.79999E-08	33068937	446462	21	0.00218432	ukb-b-3881	Fresh fruit intake || id:ukb-b-3881	TRUE	reported	igd	3	1	TRUE
43	rs7869969	G	A	G	A	0.00756738	0.0001	0.330836	0.3416	FALSE	FALSE	FALSE	ebi-a-GCST006908	9	96217447	0.0102	440328	0.9956	Ischemic stroke || id:ebi-a-GCST006908	Ischemic stroke	Ischemic stroke || ||	TRUE	igd	5.69994E-09	96217447	446462	9	0.00129919	ukb-b-3881	Fresh fruit intake || id:ukb-b-3881	TRUE	reported	igd	3	1	TRUE
44	rs7982441	C	T	C	T	-0.00841258	0.0265	0.731883	0.7184	FALSE	FALSE	FALSE	ebi-a-GCST006908	13	55924013	0.0115	440328	0.0212701	Ischemic stroke || id:ebi-a-GCST006908	Ischemic stroke	Ischemic stroke || ||	TRUE	igd	9.80009E-10	55924013	446462	13	0.00137614	ukb-b-3881	Fresh fruit intake || id:ukb-b-3881	TRUE	reported	igd	3	1	TRUE
45	rs8095324	G	A	G	A	-0.00694613	-0.0259	0.404041	0.3856	FALSE	FALSE	FALSE	ebi-a-GCST006908	18	24131659	0.0102	440328	0.0114699	Ischemic stroke || id:ebi-a-GCST006908	Ischemic stroke	Ischemic stroke || ||	TRUE	igd	2.69998E-08	24131659	446462	18	0.00124903	ukb-b-3881	Fresh fruit intake || id:ukb-b-3881	TRUE	reported	igd	3	1	TRUE
46	rs817223	C	T	C	T	-0.00726908	-0.0168	0.481314	0.4777	FALSE	FALSE	FALSE	ebi-a-GCST006908	2	104094008	0.0099	440328	0.08931	Ischemic stroke || id:ebi-a-GCST006908	Ischemic stroke	Ischemic stroke || ||	TRUE	igd	2.80001E-09	104094008	446462	2	0.00122339	ukb-b-3881	Fresh fruit intake || id:ukb-b-3881	TRUE	reported	igd	3	1	TRUE
47	rs862227	G	A	G	A	-0.0101452	0.0002	0.457858	0.4456	FALSE	FALSE	FALSE	ebi-a-GCST006908	16	73602926	0.0103	440328	0.9862	Ischemic stroke || id:ebi-a-GCST006908	Ischemic stroke	Ischemic stroke || ||	TRUE	igd	1.10002E-16	73602926	446462	16	0.00122398	ukb-b-3881	Fresh fruit intake || id:ukb-b-3881	TRUE	reported	igd	3	1	TRUE
48	rs9517948	T	C	T	C	0.00695315	-0.009	0.451352	0.4376	FALSE	FALSE	FALSE	ebi-a-GCST006908	13	100650708	0.0101	440328	0.3734	Ischemic stroke || id:ebi-a-GCST006908	Ischemic stroke	Ischemic stroke || ||	TRUE	igd	1.7e-08	100650708	446462	13	0.00123287	ukb-b-3881	Fresh fruit intake || id:ukb-b-3881	TRUE	reported	igd	3	1	TRUE
49	rs9919429	G	A	G	A	-0.00672322	0.0015	0.486008	0.4647	FALSE	FALSE	FALSE	ebi-a-GCST006908	10	65313819	0.01	440328	0.878	Ischemic stroke || id:ebi-a-GCST006908	Ischemic stroke	Ischemic stroke || ||	TRUE	igd	3.79997E-08	65313819	446462	10	0.00122289	ukb-b-3881	Fresh fruit intake || id:ukb-b-3881	TRUE	reported	igd	3	1	TRUE
Dried fruit intake
	SNP	effect_allele.exposure	other_allele.exposure	effect_allele.outcome	other_allele.outcome	beta.exposure	beta.outcome	eaf.exposure	eaf.outcome	remove	palindromic	ambiguous	id.outcome	chr	pos	se.outcome	samplesize.outcome	pval.outcome	outcome	originalname.outcome	outcome.deprecated	mr_keep.outcome	data_source.outcome	se.exposure	pval.exposure	chr.exposure	pos.exposure	samplesize.exposure	id.exposure	exposure	mr_keep.exposure	pval_origin.exposure	data_source.exposure	action	SNP_index	mr_keep
1	rs10026792	A	G	A	G	0.0108465	-0.0049	0.290404	0.2933	FALSE	FALSE	FALSE	ebi-a-GCST006908	4	2862190	0.011	440328	0.653301	Ischemic stroke || id:ebi-a-GCST006908	Ischemic stroke	Ischemic stroke || ||	TRUE	igd	0.0018423	3.89996E-09	4	2862190	421764	ukb-b-16576	Dried fruit intake || id:ukb-b-16576	TRUE	reported	igd	3	1	TRUE
2	rs10129747	G	A	G	A	0.00935902	0.0022	0.530254	0.5163	FALSE	FALSE	FALSE	ebi-a-GCST006908	14	77433198	0.0101	440328	0.8268	Ischemic stroke || id:ebi-a-GCST006908	Ischemic stroke	Ischemic stroke || ||	TRUE	igd	0.00168126	2.59998E-08	14	77433198	421764	ukb-b-16576	Dried fruit intake || id:ukb-b-16576	TRUE	reported	igd	3	1	TRUE
3	rs10896126	G	A	G	A	-0.015009	-0.0171	0.303582	0.2978	FALSE	FALSE	FALSE	ebi-a-GCST006908	11	66292908	0.011	440328	0.1203	Ischemic stroke || id:ebi-a-GCST006908	Ischemic stroke	Ischemic stroke || ||	TRUE	igd	0.00181919	1.59993E-16	11	66292908	421764	ukb-b-16576	Dried fruit intake || id:ukb-b-16576	TRUE	reported	igd	3	1	TRUE
4	rs11152349	A	G	A	G	0.00991215	-0.0317	0.302856	0.3103	FALSE	FALSE	FALSE	ebi-a-GCST006908	18	60233646	0.0111	440328	0.00418302	Ischemic stroke || id:ebi-a-GCST006908	Ischemic stroke	Ischemic stroke || ||	TRUE	igd	0.0018176	4.90004E-08	18	60233646	421764	ukb-b-16576	Dried fruit intake || id:ukb-b-16576	TRUE	reported	igd	3	1	TRUE
5	rs11632215	C	A	C	A	-0.0141434	-0.0192	0.120179	0.1291	FALSE	FALSE	FALSE	ebi-a-GCST006908	15	45319982	0.0172	440328	0.2632	Ischemic stroke || id:ebi-a-GCST006908	Ischemic stroke	Ischemic stroke || ||	TRUE	igd	0.00258382	4.39997E-08	15	45319982	421764	ukb-b-16576	Dried fruit intake || id:ukb-b-16576	TRUE	reported	igd	3	1	TRUE
6	rs11720884	G	A	G	A	0.0111797	-0.0256	0.250137	0.2593	FALSE	FALSE	FALSE	ebi-a-GCST006908	3	43941406	0.0115	440328	0.02585	Ischemic stroke || id:ebi-a-GCST006908	Ischemic stroke	Ischemic stroke || ||	TRUE	igd	0.00193554	7.59994E-09	3	43941406	421764	ukb-b-16576	Dried fruit intake || id:ukb-b-16576	TRUE	reported	igd	3	1	TRUE
7	rs12137234	T	C	T	C	0.0102051	0.0086	0.303772	0.2951	FALSE	FALSE	FALSE	ebi-a-GCST006908	1	72270797	0.0113	440328	0.4481	Ischemic stroke || id:ebi-a-GCST006908	Ischemic stroke	Ischemic stroke || ||	TRUE	igd	0.00183744	2.80001E-08	1	72270797	421764	ukb-b-16576	Dried fruit intake || id:ukb-b-16576	TRUE	reported	igd	3	1	TRUE
8	rs1582322	G	A	G	A	0.00994346	-0.0037	0.604805	0.6084	FALSE	FALSE	FALSE	ebi-a-GCST006908	16	52105988	0.0102	440328	0.714	Ischemic stroke || id:ebi-a-GCST006908	Ischemic stroke	Ischemic stroke || ||	TRUE	igd	0.00171571	6.80002E-09	16	52105988	421764	ukb-b-16576	Dried fruit intake || id:ukb-b-16576	TRUE	reported	igd	3	1	TRUE
9	rs1622515	G	A	G	A	0.00991719	-0.0147	0.484704	0.4974	FALSE	FALSE	FALSE	ebi-a-GCST006908	11	95523433	0.0099	440328	0.1377	Ischemic stroke || id:ebi-a-GCST006908	Ischemic stroke	Ischemic stroke || ||	TRUE	igd	0.00167077	2.90001E-09	11	95523433	421764	ukb-b-16576	Dried fruit intake || id:ukb-b-16576	TRUE	reported	igd	3	1	TRUE
10	rs1648404	T	C	T	C	0.00941595	0.0014	0.476112	0.4734	FALSE	FALSE	FALSE	ebi-a-GCST006908	4	37175523	0.0101	440328	0.8925	Ischemic stroke || id:ebi-a-GCST006908	Ischemic stroke	Ischemic stroke || ||	TRUE	igd	0.00167357	1.79999E-08	4	37175523	421764	ukb-b-16576	Dried fruit intake || id:ukb-b-16576	TRUE	reported	igd	3	1	TRUE
11	rs17175518	A	C	A	C	0.0114962	0.0047	0.232775	0.2373	FALSE	FALSE	FALSE	ebi-a-GCST006908	18	57850583	0.0117	440328	0.6878	Ischemic stroke || id:ebi-a-GCST006908	Ischemic stroke	Ischemic stroke || ||	TRUE	igd	0.00197514	5.89997E-09	18	57850583	421764	ukb-b-16576	Dried fruit intake || id:ukb-b-16576	TRUE	reported	igd	3	1	TRUE
12	rs17184707	T	C	T	C	-0.0114381	0.0344	0.212811	0.2044	FALSE	FALSE	FALSE	ebi-a-GCST006908	2	166183577	0.0123	440328	0.00500403	Ischemic stroke || id:ebi-a-GCST006908	Ischemic stroke	Ischemic stroke || ||	TRUE	igd	0.00204011	2.1e-08	2	166183577	421764	ukb-b-16576	Dried fruit intake || id:ukb-b-16576	TRUE	reported	igd	3	1	TRUE
13	rs2328887	C	T	C	T	0.0189482	-0.0023	0.899467	0.9087	FALSE	FALSE	FALSE	ebi-a-GCST006908	6	25430149	0.0179	440328	0.898	Ischemic stroke || id:ebi-a-GCST006908	Ischemic stroke	Ischemic stroke || ||	TRUE	igd	0.00277607	8.80035E-12	6	25430149	421764	ukb-b-16576	Dried fruit intake || id:ukb-b-16576	TRUE	reported	igd	3	1	TRUE
14	rs2533273	A	C	A	C	-0.00987659	0.0061	0.48453	0.4788	FALSE	FALSE	FALSE	ebi-a-GCST006908	7	153485282	0.011	440328	0.5825	Ischemic stroke || id:ebi-a-GCST006908	Ischemic stroke	Ischemic stroke || ||	TRUE	igd	0.00167714	3.89996E-09	7	153485282	421764	ukb-b-16576	Dried fruit intake || id:ukb-b-16576	TRUE	reported	igd	3	1	TRUE
15	rs261809	G	A	G	A	-0.00962858	-0.0032	0.540636	0.5239	FALSE	FALSE	FALSE	ebi-a-GCST006908	1	241054465	0.0102	440328	0.7561	Ischemic stroke || id:ebi-a-GCST006908	Ischemic stroke	Ischemic stroke || ||	TRUE	igd	0.00167902	9.80009E-09	1	241054465	421764	ukb-b-16576	Dried fruit intake || id:ukb-b-16576	TRUE	reported	igd	3	1	TRUE
16	rs3101339	C	A	C	A	0.0142595	-0.014	0.603285	0.617	FALSE	FALSE	FALSE	ebi-a-GCST006908	1	72748669	0.0111	440328	0.2085	Ischemic stroke || id:ebi-a-GCST006908	Ischemic stroke	Ischemic stroke || ||	TRUE	igd	0.00170546	6.20012E-17	1	72748669	421764	ukb-b-16576	Dried fruit intake || id:ukb-b-16576	TRUE	reported	igd	3	1	TRUE
17	rs34162196	T	C	T	C	-0.0223628	0.009	0.101001	0.1005	FALSE	FALSE	FALSE	ebi-a-GCST006908	14	22038125	0.0171	440328	0.597301	Ischemic stroke || id:ebi-a-GCST006908	Ischemic stroke	Ischemic stroke || ||	TRUE	igd	0.00277168	7.10068E-16	14	22038125	421764	ukb-b-16576	Dried fruit intake || id:ukb-b-16576	TRUE	reported	igd	3	1	TRUE
18	rs3764002	T	C	T	C	0.0131215	-0.0067	0.261416	0.2586	FALSE	FALSE	FALSE	ebi-a-GCST006908	12	108618630	0.0117	440328	0.565599	Ischemic stroke || id:ebi-a-GCST006908	Ischemic stroke	Ischemic stroke || ||	TRUE	igd	0.00190081	5.10035E-12	12	108618630	421764	ukb-b-16576	Dried fruit intake || id:ukb-b-16576	TRUE	reported	igd	3	1	TRUE
19	rs4140799	A	G	A	G	0.0094566	0.0082	0.531856	0.537	FALSE	FALSE	FALSE	ebi-a-GCST006908	14	72170969	0.01	440328	0.4109	Ischemic stroke || id:ebi-a-GCST006908	Ischemic stroke	Ischemic stroke || ||	TRUE	igd	0.00167846	1.79999E-08	14	72170969	421764	ukb-b-16576	Dried fruit intake || id:ukb-b-16576	TRUE	reported	igd	3	1	TRUE
20	rs4149513	A	G	A	G	0.01173	-0.0186	0.493537	0.4779	FALSE	FALSE	FALSE	ebi-a-GCST006908	2	101022726	0.0099	440328	0.0594005	Ischemic stroke || id:ebi-a-GCST006908	Ischemic stroke	Ischemic stroke || ||	TRUE	igd	0.00167139	2.19989E-12	2	101022726	421764	ukb-b-16576	Dried fruit intake || id:ukb-b-16576	TRUE	reported	igd	3	1	TRUE
21	rs4269101	G	T	G	T	-0.0138099	0.0197	0.718948	0.7081	FALSE	FALSE	FALSE	ebi-a-GCST006908	3	18763543	0.0109	440328	0.0708892	Ischemic stroke || id:ebi-a-GCST006908	Ischemic stroke	Ischemic stroke || ||	TRUE	igd	0.00185921	1.10002E-13	3	18763543	421764	ukb-b-16576	Dried fruit intake || id:ukb-b-16576	TRUE	reported	igd	3	1	TRUE
22	rs429358	C	T	C	T	0.0199445	-0.0006	0.154208	0.1477	FALSE	FALSE	FALSE	ebi-a-GCST006908	19	45411941	0.0145	440328	0.9663	Ischemic stroke || id:ebi-a-GCST006908	Ischemic stroke	Ischemic stroke || ||	TRUE	igd	0.00231362	6.70039E-18	19	45411941	421764	ukb-b-16576	Dried fruit intake || id:ukb-b-16576	TRUE	reported	igd	3	1	TRUE
23	rs4800488	A	C	A	C	0.0119836	-0.0231	0.489858	0.4743	FALSE	FALSE	FALSE	ebi-a-GCST006908	18	21117571	0.01	440328	0.0213201	Ischemic stroke || id:ebi-a-GCST006908	Ischemic stroke	Ischemic stroke || ||	TRUE	igd	0.00167202	7.70016E-13	18	21117571	421764	ukb-b-16576	Dried fruit intake || id:ukb-b-16576	TRUE	reported	igd	3	1	TRUE
24	rs57499472	C	T	C	T	0.00991231	-0.0245	0.404131	0.4122	FALSE	FALSE	FALSE	ebi-a-GCST006908	3	147239337	0.0101	440328	0.01548	Ischemic stroke || id:ebi-a-GCST006908	Ischemic stroke	Ischemic stroke || ||	TRUE	igd	0.00171869	8.10009E-09	3	147239337	421764	ukb-b-16576	Dried fruit intake || id:ukb-b-16576	TRUE	reported	igd	3	1	TRUE
25	rs62084586	C	T	C	T	0.0133946	-0.0135	0.165729	0.1775	FALSE	FALSE	FALSE	ebi-a-GCST006908	17	56419228	0.013	440328	0.3005	Ischemic stroke || id:ebi-a-GCST006908	Ischemic stroke	Ischemic stroke || ||	TRUE	igd	0.00226174	3.2E-09	17	56419228	421764	ukb-b-16576	Dried fruit intake || id:ukb-b-16576	TRUE	reported	igd	3	1	TRUE
26	rs72720396	G	A	G	A	0.0114265	-0.0006	0.229157	0.2265	FALSE	FALSE	FALSE	ebi-a-GCST006908	1	91191582	0.0123	440328	0.9631	Ischemic stroke || id:ebi-a-GCST006908	Ischemic stroke	Ischemic stroke || ||	TRUE	igd	0.00198541	8.70001E-09	1	91191582	421764	ukb-b-16576	Dried fruit intake || id:ukb-b-16576	TRUE	reported	igd	3	1	TRUE
27	rs75641275	C	A	C	A	-0.0141613	0.0019	0.143372	0.1532	FALSE	FALSE	FALSE	ebi-a-GCST006908	1	98327133	0.0137	440328	0.8911	Ischemic stroke || id:ebi-a-GCST006908	Ischemic stroke	Ischemic stroke || ||	TRUE	igd	0.00238518	2.90001E-09	1	98327133	421764	ukb-b-16576	Dried fruit intake || id:ukb-b-16576	TRUE	reported	igd	3	1	TRUE
28	rs7582086	T	G	T	G	-0.00962821	0.0119	0.468273	0.4704	FALSE	FALSE	FALSE	ebi-a-GCST006908	2	60231826	0.0099	440328	0.2292	Ischemic stroke || id:ebi-a-GCST006908	Ischemic stroke	Ischemic stroke || ||	TRUE	igd	0.00167381	8.79995E-09	2	60231826	421764	ukb-b-16576	Dried fruit intake || id:ukb-b-16576	TRUE	reported	igd	3	1	TRUE
29	rs7599488	T	C	T	C	-0.0104154	0.0051	0.426408	0.4417	FALSE	FALSE	FALSE	ebi-a-GCST006908	2	60718347	0.0099	440328	0.6073	Ischemic stroke || id:ebi-a-GCST006908	Ischemic stroke	Ischemic stroke || ||	TRUE	igd	0.00168729	6.69993E-10	2	60718347	421764	ukb-b-16576	Dried fruit intake || id:ukb-b-16576	TRUE	reported	igd	3	1	TRUE
30	rs7808471	C	T	C	T	-0.0115362	0.0052	0.322136	0.3155	FALSE	FALSE	FALSE	ebi-a-GCST006908	7	132716502	0.0107	440328	0.629901	Ischemic stroke || id:ebi-a-GCST006908	Ischemic stroke	Ischemic stroke || ||	TRUE	igd	0.00178604	1.09999E-10	7	132716502	421764	ukb-b-16576	Dried fruit intake || id:ukb-b-16576	TRUE	reported	igd	3	1	TRUE
31	rs7829800	G	A	G	A	-0.0104463	0.0251	0.671041	0.6793	FALSE	FALSE	FALSE	ebi-a-GCST006908	8	144258705	0.0107	440328	0.0188101	Ischemic stroke || id:ebi-a-GCST006908	Ischemic stroke	Ischemic stroke || ||	TRUE	igd	0.00178709	5.1E-09	8	144258705	421764	ukb-b-16576	Dried fruit intake || id:ukb-b-16576	TRUE	reported	igd	3	1	TRUE
32	rs8081370	T	C	T	C	-0.0166666	0.048	0.910232	0.8943	FALSE	FALSE	FALSE	ebi-a-GCST006908	17	1373612	0.0186	440328	0.0097931	Ischemic stroke || id:ebi-a-GCST006908	Ischemic stroke	Ischemic stroke || ||	TRUE	igd	0.00293795	1.40001E-08	17	1373612	421764	ukb-b-16576	Dried fruit intake || id:ukb-b-16576	TRUE	reported	igd	3	1	TRUE
33	rs862227	G	A	G	A	-0.0091646	0.0002	0.458327	0.4456	FALSE	FALSE	FALSE	ebi-a-GCST006908	16	73602926	0.0103	440328	0.9862	Ischemic stroke || id:ebi-a-GCST006908	Ischemic stroke	Ischemic stroke || ||	TRUE	igd	0.00167238	4.30002E-08	16	73602926	421764	ukb-b-16576	Dried fruit intake || id:ukb-b-16576	TRUE	reported	igd	3	1	TRUE
34	rs893856	A	G	A	G	-0.013361	0.0131	0.148988	0.1566	FALSE	FALSE	FALSE	ebi-a-GCST006908	10	126723567	0.0137	440328	0.3386	Ischemic stroke || id:ebi-a-GCST006908	Ischemic stroke	Ischemic stroke || ||	TRUE	igd	0.00234923	1.29999E-08	10	126723567	421764	ukb-b-16576	Dried fruit intake || id:ukb-b-16576	TRUE	reported	igd	3	1	TRUE
35	rs9385269	T	C	T	C	0.0120673	-0.0069	0.524565	0.5256	FALSE	FALSE	FALSE	ebi-a-GCST006908	6	98547979	0.01	440328	0.488	Ischemic stroke || id:ebi-a-GCST006908	Ischemic stroke	Ischemic stroke || ||	TRUE	igd	0.00168183	7.19946E-13	6	98547979	421764	ukb-b-16576	Dried fruit intake || id:ukb-b-16576	TRUE	reported	igd	3	1	TRUE
Cooked vegetable intake
	SNP	effect_allele.exposure	other_allele.exposure	effect_allele.outcome	other_allele.outcome	beta.exposure	beta.outcome	eaf.exposure	eaf.outcome	remove	palindromic	ambiguous	id.outcome	chr	pos	se.outcome	samplesize.outcome	pval.outcome	outcome	originalname.outcome	outcome.deprecated	mr_keep.outcome	data_source.outcome	samplesize.exposure	se.exposure	pval.exposure	chr.exposure	pos.exposure	id.exposure	exposure	mr_keep.exposure	pval_origin.exposure	data_source.exposure	action	SNP_index	mr_keep
1	rs10156602	G	A	G	A	0.0110063	-0.0059	0.361369	0.3758	FALSE	FALSE	FALSE	ebi-a-GCST006908	9	96345328	0.0101	440328	0.5563	Ischemic stroke || id:ebi-a-GCST006908	Ischemic stroke	Ischemic stroke || ||	TRUE	igd	448651	0.00163687	1.80011E-11	9	96345328	ukb-b-8089	Cooked vegetable intake || id:ukb-b-8089	TRUE	reported	igd	3	1	TRUE
2	rs10161952	C	A	C	A	-0.0095798	0.0071	0.31274	0.2974	FALSE	FALSE	FALSE	ebi-a-GCST006908	13	59474383	0.0109	440328	0.5166	Ischemic stroke || id:ebi-a-GCST006908	Ischemic stroke	Ischemic stroke || ||	TRUE	igd	448651	0.00168589	1.29999E-08	13	59474383	ukb-b-8089	Cooked vegetable intake || id:ukb-b-8089	TRUE	reported	igd	3	1	TRUE
3	rs12550717	A	G	A	G	0.00918737	0.0094	0.372413	0.3566	FALSE	FALSE	FALSE	ebi-a-GCST006908	8	10266706	0.0106	440328	0.3791	Ischemic stroke || id:ebi-a-GCST006908	Ischemic stroke	Ischemic stroke || ||	TRUE	igd	448651	0.00161897	1.40001E-08	8	10266706	ukb-b-8089	Cooked vegetable intake || id:ukb-b-8089	TRUE	reported	igd	3	1	TRUE
4	rs12629972	C	T	C	T	0.0117995	-0.0044	0.588311	0.5996	FALSE	FALSE	FALSE	ebi-a-GCST006908	3	25121444	0.0101	440328	0.664099	Ischemic stroke || id:ebi-a-GCST006908	Ischemic stroke	Ischemic stroke || ||	TRUE	igd	448651	0.00159079	1.20005E-13	3	25121444	ukb-b-8089	Cooked vegetable intake || id:ukb-b-8089	TRUE	reported	igd	3	1	TRUE
5	rs1421085	C	T	C	T	0.0103316	0.0052	0.40346	0.4156	FALSE	FALSE	FALSE	ebi-a-GCST006908	16	53800954	0.0101	440328	0.6069	Ischemic stroke || id:ebi-a-GCST006908	Ischemic stroke	Ischemic stroke || ||	TRUE	igd	448651	0.00159054	8.30042E-11	16	53800954	ukb-b-8089	Cooked vegetable intake || id:ukb-b-8089	TRUE	reported	igd	3	1	TRUE
6	rs1816263	C	T	C	T	0.00958122	0.0092	0.280188	0.2576	FALSE	FALSE	FALSE	ebi-a-GCST006908	5	141217079	0.0117	440328	0.4314	Ischemic stroke || id:ebi-a-GCST006908	Ischemic stroke	Ischemic stroke || ||	TRUE	igd	448651	0.00174063	3.69999E-08	5	141217079	ukb-b-8089	Cooked vegetable intake || id:ukb-b-8089	TRUE	reported	igd	3	1	TRUE
7	rs2052063	T	C	T	C	-0.00945755	-0.0022	0.515902	0.5149	FALSE	FALSE	FALSE	ebi-a-GCST006908	10	118040352	0.01	440328	0.8276	Ischemic stroke || id:ebi-a-GCST006908	Ischemic stroke	Ischemic stroke || ||	TRUE	igd	448651	0.0015679	1.6E-09	10	118040352	ukb-b-8089	Cooked vegetable intake || id:ukb-b-8089	TRUE	reported	igd	3	1	TRUE
8	rs2102738	C	A	C	A	-0.0121578	-0.0265	0.172403	0.1731	FALSE	FALSE	FALSE	ebi-a-GCST006908	2	172525884	0.0129	440328	0.03971	Ischemic stroke || id:ebi-a-GCST006908	Ischemic stroke	Ischemic stroke || ||	TRUE	igd	448651	0.00208302	5.30005E-09	2	172525884	ukb-b-8089	Cooked vegetable intake || id:ukb-b-8089	TRUE	reported	igd	3	1	TRUE
9	rs2252508	G	A	G	A	0.0091021	-0.009	0.480256	0.4794	FALSE	FALSE	FALSE	ebi-a-GCST006908	1	153913770	0.0098	440328	0.3607	Ischemic stroke || id:ebi-a-GCST006908	Ischemic stroke	Ischemic stroke || ||	TRUE	igd	448651	0.00156216	5.69994E-09	1	153913770	ukb-b-8089	Cooked vegetable intake || id:ukb-b-8089	TRUE	reported	igd	3	1	TRUE
10	rs2844672	A	G	A	G	-0.00964215	-0.0019	0.624125	0.6291	FALSE	FALSE	FALSE	ebi-a-GCST006908	6	31005139	0.0143	440328	0.8925	Ischemic stroke || id:ebi-a-GCST006908	Ischemic stroke	Ischemic stroke || ||	TRUE	igd	448651	0.00160923	2.1E-09	6	31005139	ukb-b-8089	Cooked vegetable intake || id:ukb-b-8089	TRUE	reported	igd	3	1	TRUE
11	rs28450747	A	G	A	G	-0.0101604	-0.0025	0.23257	0.2339	FALSE	FALSE	FALSE	ebi-a-GCST006908	4	42137653	0.0119	440328	0.8361	Ischemic stroke || id:ebi-a-GCST006908	Ischemic stroke	Ischemic stroke || ||	TRUE	igd	448651	0.0018547	4.30002E-08	4	42137653	ukb-b-8089	Cooked vegetable intake || id:ukb-b-8089	TRUE	reported	igd	3	1	TRUE
12	rs28711392	C	T	C	T	-0.0107461	-0.0102	0.367132	0.3734	FALSE	FALSE	FALSE	ebi-a-GCST006908	11	13349559	0.0103	440328	0.3239	Ischemic stroke || id:ebi-a-GCST006908	Ischemic stroke	Ischemic stroke || ||	TRUE	igd	448651	0.00163223	4.60045E-11	11	13349559	ukb-b-8089	Cooked vegetable intake || id:ukb-b-8089	TRUE	reported	igd	3	1	TRUE
13	rs34155012	T	C	T	C	0.0105584	-0.0011	0.227386	0.2216	FALSE	FALSE	FALSE	ebi-a-GCST006908	22	48977215	0.0134	440328	0.9325	Ischemic stroke || id:ebi-a-GCST006908	Ischemic stroke	Ischemic stroke || ||	TRUE	igd	448651	0.00192208	3.89996E-08	22	48977215	ukb-b-8089	Cooked vegetable intake || id:ukb-b-8089	TRUE	reported	igd	3	1	TRUE
14	rs4851029	G	T	G	T	0.0101744	0.0149	0.526969	0.5302	FALSE	FALSE	FALSE	ebi-a-GCST006908	2	104159785	0.0099	440328	0.1304	Ischemic stroke || id:ebi-a-GCST006908	Ischemic stroke	Ischemic stroke || ||	TRUE	igd	448651	0.00156423	7.8001E-11	2	104159785	ukb-b-8089	Cooked vegetable intake || id:ukb-b-8089	TRUE	reported	igd	3	1	TRUE
15	rs838133	G	A	G	A	0.0116877	-0.0108	0.549575	0.5534	FALSE	FALSE	FALSE	ebi-a-GCST006908	19	49259529	0.011	440328	0.3299	Ischemic stroke || id:ebi-a-GCST006908	Ischemic stroke	Ischemic stroke || ||	TRUE	igd	448651	0.00161465	4.49987E-13	19	49259529	ukb-b-8089	Cooked vegetable intake || id:ukb-b-8089	TRUE	reported	igd	3	1	TRUE
Salad/raw vegetable intake
	SNP	effect_allele.exposure	other_allele.exposure	effect_allele.outcome	other_allele.outcome	beta.exposure	beta.outcome	eaf.exposure	eaf.outcome	remove	palindromic	ambiguous	id.outcome	chr	pos	se.outcome	samplesize.outcome	pval.outcome	outcome	originalname.outcome	outcome.deprecated	mr_keep.outcome	data_source.outcome	pos.exposure	samplesize.exposure	chr.exposure	se.exposure	pval.exposure	id.exposure	exposure	mr_keep.exposure	pval_origin.exposure	data_source.exposure	action	SNP_index	mr_keep
1	rs1052352	T	C	T	C	0.00816444	0.0013	0.52355	0.5317	FALSE	FALSE	FALSE	ebi-a-GCST006908	16	31195279	0.0102	440328	0.9007	Ischemic stroke || id:ebi-a-GCST006908	Ischemic stroke	Ischemic stroke || ||	TRUE	igd	31195279	435435	16	0.00142564	1e-08	ukb-b-1996	Salad / raw vegetable intake || id:ukb-b-1996	TRUE	reported	igd	3	1	TRUE
2	rs10819082	A	G	A	G	-0.00916475	0.0076	0.66734	0.6639	FALSE	FALSE	FALSE	ebi-a-GCST006908	9	128645617	0.0105	440328	0.4649	Ischemic stroke || id:ebi-a-GCST006908	Ischemic stroke	Ischemic stroke || ||	TRUE	igd	128645617	435435	9	0.00151342	1.40001E-09	ukb-b-1996	Salad / raw vegetable intake || id:ukb-b-1996	TRUE	reported	igd	3	1	TRUE
3	rs12203592	T	C	T	C	-0.0102862	0.0037	0.219338	0.1577	FALSE	FALSE	FALSE	ebi-a-GCST006908	6	396321	0.0161	440328	0.8184	Ischemic stroke || id:ebi-a-GCST006908	Ischemic stroke	Ischemic stroke || ||	TRUE	igd	396321	435435	6	0.00169411	1.29999E-09	ukb-b-1996	Salad / raw vegetable intake || id:ukb-b-1996	TRUE	reported	igd	3	1	TRUE
4	rs12908495	A	C	A	C	-0.00935	0.0009	0.242533	0.2385	FALSE	FALSE	FALSE	ebi-a-GCST006908	15	97011280	0.0118	440328	0.9422	Ischemic stroke || id:ebi-a-GCST006908	Ischemic stroke	Ischemic stroke || ||	TRUE	igd	97011280	435435	15	0.00166573	2e-08	ukb-b-1996	Salad / raw vegetable intake || id:ukb-b-1996	TRUE	reported	igd	3	1	TRUE
5	rs1890012	G	T	G	T	-0.0104258	-0.0199	0.19473	0.1995	FALSE	FALSE	FALSE	ebi-a-GCST006908	13	54933682	0.0132	440328	0.1297	Ischemic stroke || id:ebi-a-GCST006908	Ischemic stroke	Ischemic stroke || ||	TRUE	igd	54933682	435435	13	0.00180794	8.10009E-09	ukb-b-1996	Salad / raw vegetable intake || id:ukb-b-1996	TRUE	reported	igd	3	1	TRUE
6	rs4291983	A	C	A	C	-0.00839985	0.0104	0.517576	0.5243	FALSE	FALSE	FALSE	ebi-a-GCST006908	18	38106410	0.01	440328	0.2965	Ischemic stroke || id:ebi-a-GCST006908	Ischemic stroke	Ischemic stroke || ||	TRUE	igd	38106410	435435	18	0.00142481	3.69999E-09	ukb-b-1996	Salad / raw vegetable intake || id:ukb-b-1996	TRUE	reported	igd	3	1	TRUE
7	rs62461186	C	A	C	A	-0.0113438	-0.005	0.179827	0.1779	FALSE	FALSE	FALSE	ebi-a-GCST006908	7	77730153	0.0132	440328	0.7019	Ischemic stroke || id:ebi-a-GCST006908	Ischemic stroke	Ischemic stroke || ||	TRUE	igd	77730153	435435	7	0.00185732	1e-09	ukb-b-1996	Salad / raw vegetable intake || id:ukb-b-1996	TRUE	reported	igd	3	1	TRUE
8	rs6482190	G	A	G	A	0.0112719	0.0142	0.719408	0.7186	FALSE	FALSE	FALSE	ebi-a-GCST006908	10	22037809	0.0111	440328	0.2	Ischemic stroke || id:ebi-a-GCST006908	Ischemic stroke	Ischemic stroke || ||	TRUE	igd	22037809	435435	10	0.00159025	1.39991E-12	ukb-b-1996	Salad / raw vegetable intake || id:ukb-b-1996	TRUE	reported	igd	3	1	TRUE
9	rs75248709	T	C	T	C	-0.0197339	0.03	0.045947	0.0485	FALSE	FALSE	FALSE	ebi-a-GCST006908	6	92348945	0.0252	440328	0.2333	Ischemic stroke || id:ebi-a-GCST006908	Ischemic stroke	Ischemic stroke || ||	TRUE	igd	92348945	435435	6	0.00352774	2.19999E-08	ukb-b-1996	Salad / raw vegetable intake || id:ukb-b-1996	TRUE	reported	igd	3	1	TRUE
10	rs790561	G	A	G	A	0.012474	-0.0294	0.704134	0.7118	FALSE	FALSE	FALSE	ebi-a-GCST006908	8	64618026	0.0111	440328	0.00839305	Ischemic stroke || id:ebi-a-GCST006908	Ischemic stroke	Ischemic stroke || ||	TRUE	igd	64618026	435435	8	0.00156199	1.39991E-15	ukb-b-1996	Salad / raw vegetable intake || id:ukb-b-1996	TRUE	reported	igd	3	1	TRUE
11	rs8130508	A	G	A	G	0.0087404	-0.0065	0.289686	0.3041	FALSE	FALSE	FALSE	ebi-a-GCST006908	21	19049865	0.0117	440328	0.576301	Ischemic stroke || id:ebi-a-GCST006908	Ischemic stroke	Ischemic stroke || ||	TRUE	igd	19049865	435435	21	0.00157797	2.99999E-08	ukb-b-1996	Salad / raw vegetable intake || id:ukb-b-1996	TRUE	reported	igd	3	1	TRUE
Green tea intake
	SNP	effect_allele.exposure	other_allele.exposure	effect_allele.outcome	other_allele.outcome	beta.exposure	beta.outcome	eaf.exposure	eaf.outcome	remove	palindromic	ambiguous	id.outcome	chr	pos	se.outcome	samplesize.outcome	pval.outcome	outcome	originalname.outcome	outcome.deprecated	mr_keep.outcome	data_source.outcome	proxy.outcome	target_snp.outcome	proxy_snp.outcome	target_a1.outcome	target_a2.outcome	proxy_a1.outcome	proxy_a2.outcome	pval.exposure	se.exposure	chr.exposure	samplesize.exposure	pos.exposure	id.exposure	exposure	mr_keep.exposure	pval_origin.exposure	data_source.exposure	action	SNP_index	mr_keep
1	rs113322644	A	C	A	C	3.20963	-0.1627	0.011694	0.0141	FALSE	FALSE	FALSE	ebi-a-GCST006908	21	33992170	0.0718	440328	0.0234299	Ischemic stroke || id:ebi-a-GCST006908	Ischemic stroke	Ischemic stroke || ||	TRUE	igd	#N/A	#N/A	#N/A	#N/A	#N/A	#N/A	#N/A	7.39997E-09	0.555077	21	64949	33992170	ukb-b-4078	Green tea intake || id:ukb-b-4078	TRUE	reported	igd	3	1	TRUE
2	rs116035596	T	C	T	C	4.90357	0.0783	0.006559	0.0137	FALSE	FALSE	FALSE	ebi-a-GCST006908	9	28856162	0.0894	440328	0.3812	Ischemic stroke || id:ebi-a-GCST006908	Ischemic stroke	Ischemic stroke || ||	TRUE	igd	TRUE	rs116035596	rs116965380	T	C	G	A	4.10015E-11	0.742882	9	64949	28832005	ukb-b-4078	Green tea intake || id:ukb-b-4078	TRUE	reported	igd	3	1	TRUE
3	rs116985617	T	C	T	C	3.89273	-0.0057	0.008531	0.0131	FALSE	FALSE	FALSE	ebi-a-GCST006908	6	133084903	0.0661	440328	0.9319	Ischemic stroke || id:ebi-a-GCST006908	Ischemic stroke	Ischemic stroke || ||	TRUE	igd	#N/A	#N/A	#N/A	#N/A	#N/A	#N/A	#N/A	7.79992E-09	0.674419	6	64949	133084903	ukb-b-4078	Green tea intake || id:ukb-b-4078	TRUE	reported	igd	3	1	TRUE
4	rs117077082	G	A	G	A	1.92055	0.0019	0.031795	0.0381	FALSE	FALSE	FALSE	ebi-a-GCST006908	20	42928868	0.0281	440328	0.9469	Ischemic stroke || id:ebi-a-GCST006908	Ischemic stroke	Ischemic stroke || ||	TRUE	igd	#N/A	#N/A	#N/A	#N/A	#N/A	#N/A	#N/A	2e-08	0.34217	20	64949	42928868	ukb-b-4078	Green tea intake || id:ukb-b-4078	TRUE	reported	igd	3	1	TRUE
5	rs11976995	G	T	G	T	2.01942	-0.0242	0.030423	0.0304	FALSE	FALSE	FALSE	ebi-a-GCST006908	7	157531582	0.0324	440328	0.4561	Ischemic stroke || id:ebi-a-GCST006908	Ischemic stroke	Ischemic stroke || ||	TRUE	igd	#N/A	#N/A	#N/A	#N/A	#N/A	#N/A	#N/A	7.00003E-09	0.348689	7	64949	157531582	ukb-b-4078	Green tea intake || id:ukb-b-4078	TRUE	reported	igd	3	1	TRUE
6	rs12144868	C	T	C	T	3.07273	0.0502	0.015146	0.019	FALSE	FALSE	FALSE	ebi-a-GCST006908	1	41591310	0.041	440328	0.2205	Ischemic stroke || id:ebi-a-GCST006908	Ischemic stroke	Ischemic stroke || ||	TRUE	igd	TRUE	rs12144868	rs213760	C	T	G	T	5.69994E-09	0.527463	1	64949	41539745	ukb-b-4078	Green tea intake || id:ukb-b-4078	TRUE	reported	igd	3	1	TRUE
7	rs12958992	G	A	G	A	2.16091	-0.0044	0.026945	0.0348	FALSE	FALSE	FALSE	ebi-a-GCST006908	18	71259772	0.0293	440328	0.8809	Ischemic stroke || id:ebi-a-GCST006908	Ischemic stroke	Ischemic stroke || ||	TRUE	igd	#N/A	#N/A	#N/A	#N/A	#N/A	#N/A	#N/A	1.2e-08	0.378903	18	64949	71259772	ukb-b-4078	Green tea intake || id:ukb-b-4078	TRUE	reported	igd	3	1	TRUE
8	rs142373582	C	T	C	T	3.24633	0.0674	0.014186	0.0175	FALSE	FALSE	FALSE	ebi-a-GCST006908	14	104757781	0.066	440328	0.3076	Ischemic stroke || id:ebi-a-GCST006908	Ischemic stroke	Ischemic stroke || ||	TRUE	igd	#N/A	#N/A	#N/A	#N/A	#N/A	#N/A	#N/A	9.59997E-09	0.565762	14	64949	104757781	ukb-b-4078	Green tea intake || id:ukb-b-4078	TRUE	reported	igd	3	1	TRUE
9	rs62059726	A	G	A	G	2.8216	-0.0109	0.015194	0.0175	FALSE	FALSE	FALSE	ebi-a-GCST006908	17	48715705	0.05	440328	0.827	Ischemic stroke || id:ebi-a-GCST006908	Ischemic stroke	Ischemic stroke || ||	TRUE	igd	#N/A	#N/A	#N/A	#N/A	#N/A	#N/A	#N/A	3.50002E-08	0.511814	17	64949	48715705	ukb-b-4078	Green tea intake || id:ukb-b-4078	TRUE	reported	igd	3	1	TRUE
10	rs644205	A	G	A	G	0.848874	-0.0009	0.196485	0.2005	FALSE	FALSE	FALSE	ebi-a-GCST006908	10	89745814	0.0127	440328	0.9425	Ischemic stroke || id:ebi-a-GCST006908	Ischemic stroke	Ischemic stroke || ||	TRUE	igd	#N/A	#N/A	#N/A	#N/A	#N/A	#N/A	#N/A	1.79999E-08	0.150756	10	64949	89745814	ukb-b-4078	Green tea intake || id:ukb-b-4078	TRUE	reported	igd	3	1	TRUE
11	rs79638269	T	C	T	C	2.67635	0.0202	0.016328	0.0187	FALSE	FALSE	FALSE	ebi-a-GCST006908	10	14841242	0.0489	440328	0.6789	Ischemic stroke || id:ebi-a-GCST006908	Ischemic stroke	Ischemic stroke || ||	TRUE	igd	#N/A	#N/A	#N/A	#N/A	#N/A	#N/A	#N/A	1.5e-08	0.472895	10	64949	14841242	ukb-b-4078	Green tea intake || id:ukb-b-4078	TRUE	reported	igd	3	1	TRUE
12	rs79774709	T	C	T	C	5.14056	0.0235	0.005782	0.0117	FALSE	FALSE	FALSE	ebi-a-GCST006908	6	117931871	0.1041	440328	0.8212	Ischemic stroke || id:ebi-a-GCST006908	Ischemic stroke	Ischemic stroke || ||	TRUE	igd	#N/A	#N/A	#N/A	#N/A	#N/A	#N/A	#N/A	1.7E-09	0.853785	6	64949	117931871	ukb-b-4078	Green tea intake || id:ukb-b-4078	TRUE	reported	igd	3	1	TRUE
Coffee intake
	SNP	effect_allele.exposure	other_allele.exposure	effect_allele.outcome	other_allele.outcome	beta.exposure	beta.outcome	eaf.exposure	eaf.outcome	remove	palindromic	ambiguous	id.outcome	chr	pos	se.outcome	samplesize.outcome	pval.outcome	outcome	originalname.outcome	outcome.deprecated	mr_keep.outcome	data_source.outcome	chr.exposure	pval.exposure	se.exposure	samplesize.exposure	pos.exposure	id.exposure	exposure	mr_keep.exposure	pval_origin.exposure	data_source.exposure	action	SNP_index	mr_keep
1	rs1057868	T	C	T	C	0.0199509	-0.0016	0.284986	0.2794	FALSE	FALSE	FALSE	ebi-a-GCST006908	7	75615006	0.0117	440328	0.8884	Ischemic stroke || id:ebi-a-GCST006908	Ischemic stroke	Ischemic stroke || ||	TRUE	igd	7	5.40008E-29	0.00178517	428860	75615006	ukb-b-5237	Coffee intake || id:ukb-b-5237	TRUE	reported	igd	3	1	TRUE
2	rs117810762	A	G	A	G	0.0359086	0.0349	0.017881	0.0182	FALSE	FALSE	FALSE	ebi-a-GCST006908	10	135315795	0.0433	440328	0.4199	Ischemic stroke || id:ebi-a-GCST006908	Ischemic stroke	Ischemic stroke || ||	TRUE	igd	10	6.19998E-09	0.00617871	428860	135315795	ukb-b-5237	Coffee intake || id:ukb-b-5237	TRUE	reported	igd	3	1	TRUE
3	rs117968677	A	G	A	G	-0.0310299	-0.0687	0.024207	0.0287	FALSE	FALSE	FALSE	ebi-a-GCST006908	15	75174251	0.0434	440328	0.1136	Ischemic stroke || id:ebi-a-GCST006908	Ischemic stroke	Ischemic stroke || ||	TRUE	igd	15	1.89998E-08	0.00551601	428860	75174251	ukb-b-5237	Coffee intake || id:ukb-b-5237	TRUE	reported	igd	3	1	TRUE
4	rs12514566	A	G	A	G	-0.0113972	-0.0091	0.337107	0.3322	FALSE	FALSE	FALSE	ebi-a-GCST006908	5	7391462	0.0108	440328	0.3984	Ischemic stroke || id:ebi-a-GCST006908	Ischemic stroke	Ischemic stroke || ||	TRUE	igd	5	2.39994E-11	0.00170562	428860	7391462	ukb-b-5237	Coffee intake || id:ukb-b-5237	TRUE	reported	igd	3	1	TRUE
5	rs12989746	T	G	T	G	0.01035	-0.0167	0.249928	0.2494	FALSE	FALSE	FALSE	ebi-a-GCST006908	2	49368391	0.0115	440328	0.146	Ischemic stroke || id:ebi-a-GCST006908	Ischemic stroke	Ischemic stroke || ||	TRUE	igd	2	2.80001E-08	0.00186429	428860	49368391	ukb-b-5237	Coffee intake || id:ukb-b-5237	TRUE	reported	igd	3	1	TRUE
6	rs13054099	C	T	C	T	-0.0107777	0.0052	0.261004	0.252	FALSE	FALSE	FALSE	ebi-a-GCST006908	22	41215672	0.0116	440328	0.6503	Ischemic stroke || id:ebi-a-GCST006908	Ischemic stroke	Ischemic stroke || ||	TRUE	igd	22	4.30002E-09	0.00183597	428860	41215672	ukb-b-5237	Coffee intake || id:ukb-b-5237	TRUE	reported	igd	3	1	TRUE
7	rs13163336	A	C	A	C	0.0149472	0.017	0.15761	0.1595	FALSE	FALSE	FALSE	ebi-a-GCST006908	5	87943710	0.0139	440328	0.2185	Ischemic stroke || id:ebi-a-GCST006908	Ischemic stroke	Ischemic stroke || ||	TRUE	igd	5	1.29987E-11	0.00221005	428860	87943710	ukb-b-5237	Coffee intake || id:ukb-b-5237	TRUE	reported	igd	3	1	TRUE
8	rs1338549	G	T	G	T	-0.00945121	0.0134	0.533932	0.5402	FALSE	FALSE	FALSE	ebi-a-GCST006908	6	98312143	0.0102	440328	0.1895	Ischemic stroke || id:ebi-a-GCST006908	Ischemic stroke	Ischemic stroke || ||	TRUE	igd	6	5.60003E-09	0.0016218	428860	98312143	ukb-b-5237	Coffee intake || id:ukb-b-5237	TRUE	reported	igd	3	1	TRUE
9	rs13387939	A	C	A	C	0.0165558	0.007	0.828363	0.828	FALSE	FALSE	FALSE	ebi-a-GCST006908	2	637498	0.0132	440328	0.5938	Ischemic stroke || id:ebi-a-GCST006908	Ischemic stroke	Ischemic stroke || ||	TRUE	igd	2	9.79941E-15	0.0021386	428860	637498	ukb-b-5237	Coffee intake || id:ukb-b-5237	TRUE	reported	igd	3	1	TRUE
10	rs1421085	C	T	C	T	0.0185426	0.0052	0.40357	0.4156	FALSE	FALSE	FALSE	ebi-a-GCST006908	16	53800954	0.0101	440328	0.6069	Ischemic stroke || id:ebi-a-GCST006908	Ischemic stroke	Ischemic stroke || ||	TRUE	igd	16	1.69981E-29	0.00164436	428860	53800954	ukb-b-5237	Coffee intake || id:ukb-b-5237	TRUE	reported	igd	3	1	TRUE
11	rs1527961	C	T	C	T	-0.0133431	-0.0182	0.1349	0.1396	FALSE	FALSE	FALSE	ebi-a-GCST006908	2	62780440	0.0145	440328	0.2085	Ischemic stroke || id:ebi-a-GCST006908	Ischemic stroke	Ischemic stroke || ||	TRUE	igd	2	1.7e-08	0.00236585	428860	62780440	ukb-b-5237	Coffee intake || id:ukb-b-5237	TRUE	reported	igd	3	1	TRUE
12	rs17842490	G	A	G	A	-0.0451683	0.0156	0.014248	0.0151	FALSE	FALSE	FALSE	ebi-a-GCST006908	22	24870527	0.0501	440328	0.755299	Ischemic stroke || id:ebi-a-GCST006908	Ischemic stroke	Ischemic stroke || ||	TRUE	igd	22	3.29989E-11	0.00680848	428860	24870527	ukb-b-5237	Coffee intake || id:ukb-b-5237	TRUE	reported	igd	3	1	TRUE
13	rs1942965	C	T	C	T	-0.00890339	-0.0161	0.504585	0.4862	FALSE	FALSE	FALSE	ebi-a-GCST006908	18	55032486	0.01	440328	0.108	Ischemic stroke || id:ebi-a-GCST006908	Ischemic stroke	Ischemic stroke || ||	TRUE	igd	18	3.79997E-08	0.00161917	428860	55032486	ukb-b-5237	Coffee intake || id:ukb-b-5237	TRUE	reported	igd	3	1	TRUE
14	rs2189234	G	T	G	T	0.00998689	0.0094	0.617795	0.631	FALSE	FALSE	FALSE	ebi-a-GCST006908	4	106075498	0.0101	440328	0.3522	Ischemic stroke || id:ebi-a-GCST006908	Ischemic stroke	Ischemic stroke || ||	TRUE	igd	4	1.79999E-09	0.00166052	428860	106075498	ukb-b-5237	Coffee intake || id:ukb-b-5237	TRUE	reported	igd	3	1	TRUE
15	rs2465037	A	C	A	C	-0.0106317	0.0006	0.343017	0.3443	FALSE	FALSE	FALSE	ebi-a-GCST006908	6	51179260	0.0104	440328	0.9505	Ischemic stroke || id:ebi-a-GCST006908	Ischemic stroke	Ischemic stroke || ||	TRUE	igd	6	4.79999E-10	0.00170743	428860	51179260	ukb-b-5237	Coffee intake || id:ukb-b-5237	TRUE	reported	igd	3	1	TRUE
16	rs2472297	T	C	T	C	0.0464708	-0.0002	0.262883	0.2512	FALSE	FALSE	FALSE	ebi-a-GCST006908	15	75027880	0.0123	440328	0.9901	Ischemic stroke || id:ebi-a-GCST006908	Ischemic stroke	Ischemic stroke || ||	TRUE	igd	15	1.099E-142	0.00182733	428860	75027880	ukb-b-5237	Coffee intake || id:ukb-b-5237	TRUE	reported	igd	3	1	TRUE
17	rs2597805	T	C	T	C	0.00985502	0.0095	0.682463	0.685	FALSE	FALSE	FALSE	ebi-a-GCST006908	4	17424930	0.011	440328	0.3867	Ischemic stroke || id:ebi-a-GCST006908	Ischemic stroke	Ischemic stroke || ||	TRUE	igd	4	2e-08	0.00175623	428860	17424930	ukb-b-5237	Coffee intake || id:ukb-b-5237	TRUE	reported	igd	3	1	TRUE
18	rs34060476	G	A	G	A	0.0184292	-0.014	0.133855	0.1283	FALSE	FALSE	FALSE	ebi-a-GCST006908	7	73037956	0.0162	440328	0.3874	Ischemic stroke || id:ebi-a-GCST006908	Ischemic stroke	Ischemic stroke || ||	TRUE	igd	7	7.50067E-15	0.00237033	428860	73037956	ukb-b-5237	Coffee intake || id:ukb-b-5237	TRUE	reported	igd	3	1	TRUE
19	rs4410790	C	T	C	T	0.039072	-0.0051	0.632141	0.6243	FALSE	FALSE	FALSE	ebi-a-GCST006908	7	17284577	0.0106	440328	0.6316	Ischemic stroke || id:ebi-a-GCST006908	Ischemic stroke	Ischemic stroke || ||	TRUE	igd	7	1.1995E-120	0.00167288	428860	17284577	ukb-b-5237	Coffee intake || id:ukb-b-5237	TRUE	reported	igd	3	1	TRUE
20	rs4615895	A	G	A	G	0.0122025	-0.0123	0.740926	0.74	FALSE	FALSE	FALSE	ebi-a-GCST006908	1	96274668	0.0112	440328	0.2718	Ischemic stroke || id:ebi-a-GCST006908	Ischemic stroke	Ischemic stroke || ||	TRUE	igd	1	4.19952E-11	0.00184972	428860	96274668	ukb-b-5237	Coffee intake || id:ukb-b-5237	TRUE	reported	igd	3	1	TRUE
21	rs476828	C	T	C	T	0.0173461	0.0066	0.237409	0.2426	FALSE	FALSE	FALSE	ebi-a-GCST006908	18	57852587	0.012	440328	0.5815	Ischemic stroke || id:ebi-a-GCST006908	Ischemic stroke	Ischemic stroke || ||	TRUE	igd	18	5.60015E-20	0.00189543	428860	57852587	ukb-b-5237	Coffee intake || id:ukb-b-5237	TRUE	reported	igd	3	1	TRUE
22	rs516636	A	C	A	C	0.0116767	-0.0013	0.208913	0.1959	FALSE	FALSE	FALSE	ebi-a-GCST006908	1	177855517	0.0126	440328	0.9148	Ischemic stroke || id:ebi-a-GCST006908	Ischemic stroke	Ischemic stroke || ||	TRUE	igd	1	4e-09	0.00198419	428860	177855517	ukb-b-5237	Coffee intake || id:ukb-b-5237	TRUE	reported	igd	3	1	TRUE
23	rs56113850	C	T	C	T	0.0126667	0.0105	0.578109	0.5499	FALSE	FALSE	FALSE	ebi-a-GCST006908	19	41353107	0.0114	440328	0.3592	Ischemic stroke || id:ebi-a-GCST006908	Ischemic stroke	Ischemic stroke || ||	TRUE	igd	19	8.9002E-15	0.00163351	428860	41353107	ukb-b-5237	Coffee intake || id:ukb-b-5237	TRUE	reported	igd	3	1	TRUE
24	rs57918684	A	G	A	G	0.0128864	0.0039	0.154747	0.1583	FALSE	FALSE	FALSE	ebi-a-GCST006908	17	60150383	0.0139	440328	0.7778	Ischemic stroke || id:ebi-a-GCST006908	Ischemic stroke	Ischemic stroke || ||	TRUE	igd	17	8.60003E-09	0.00223845	428860	60150383	ukb-b-5237	Coffee intake || id:ukb-b-5237	TRUE	reported	igd	3	1	TRUE
25	rs6062682	T	C	T	C	0.0103704	-0.0218	0.464546	0.4478	FALSE	FALSE	FALSE	ebi-a-GCST006908	20	62891820	0.0113	440328	0.0528798	Ischemic stroke || id:ebi-a-GCST006908	Ischemic stroke	Ischemic stroke || ||	TRUE	igd	20	2.5E-10	0.00163929	428860	62891820	ukb-b-5237	Coffee intake || id:ukb-b-5237	TRUE	reported	igd	3	1	TRUE
26	rs6063085	C	A	C	A	0.0104106	0.0201	0.373473	0.3708	FALSE	FALSE	FALSE	ebi-a-GCST006908	20	45840459	0.0105	440328	0.0544202	Ischemic stroke || id:ebi-a-GCST006908	Ischemic stroke	Ischemic stroke || ||	TRUE	igd	20	4.49997E-10	0.00166919	428860	45840459	ukb-b-5237	Coffee intake || id:ukb-b-5237	TRUE	reported	igd	3	1	TRUE
27	rs61928609	C	A	C	A	-0.0147305	-0.0003	0.835328	0.8506	FALSE	FALSE	FALSE	ebi-a-GCST006908	12	11316437	0.0154	440328	0.9848	Ischemic stroke || id:ebi-a-GCST006908	Ischemic stroke	Ischemic stroke || ||	TRUE	igd	12	1.29987E-11	0.00217536	428860	11316437	ukb-b-5237	Coffee intake || id:ukb-b-5237	TRUE	reported	igd	3	1	TRUE
28	rs62064918	T	C	T	C	-0.0103075	0.0162	0.244545	0.2267	FALSE	FALSE	FALSE	ebi-a-GCST006908	17	46155786	0.012	440328	0.175	Ischemic stroke || id:ebi-a-GCST006908	Ischemic stroke	Ischemic stroke || ||	TRUE	igd	17	4.09996E-08	0.00187872	428860	46155786	ukb-b-5237	Coffee intake || id:ukb-b-5237	TRUE	reported	igd	3	1	TRUE
29	rs630194	C	T	C	T	-0.0113533	-0.0045	0.343374	0.3442	FALSE	FALSE	FALSE	ebi-a-GCST006908	18	40950954	0.0107	440328	0.6716	Ischemic stroke || id:ebi-a-GCST006908	Ischemic stroke	Ischemic stroke || ||	TRUE	igd	18	2.29985E-11	0.00169853	428860	40950954	ukb-b-5237	Coffee intake || id:ukb-b-5237	TRUE	reported	igd	3	1	TRUE
30	rs6469262	C	T	C	T	-0.00915347	0.0132	0.564966	0.553	FALSE	FALSE	FALSE	ebi-a-GCST006908	8	110443480	0.0099	440328	0.1825	Ischemic stroke || id:ebi-a-GCST006908	Ischemic stroke	Ischemic stroke || ||	TRUE	igd	8	1.89998E-08	0.00162895	428860	110443480	ukb-b-5237	Coffee intake || id:ukb-b-5237	TRUE	reported	igd	3	1	TRUE
31	rs75347775	A	G	A	G	0.0104504	-0.0094	0.244531	0.2507	FALSE	FALSE	FALSE	ebi-a-GCST006908	19	18495908	0.0117	440328	0.4209	Ischemic stroke || id:ebi-a-GCST006908	Ischemic stroke	Ischemic stroke || ||	TRUE	igd	19	2.69998E-08	0.00187898	428860	18495908	ukb-b-5237	Coffee intake || id:ukb-b-5237	TRUE	reported	igd	3	1	TRUE
32	rs780093	C	T	C	T	0.0132935	-0.0067	0.615839	0.6077	FALSE	FALSE	FALSE	ebi-a-GCST006908	2	27742603	0.0111	440328	0.543599	Ischemic stroke || id:ebi-a-GCST006908	Ischemic stroke	Ischemic stroke || ||	TRUE	igd	2	1E-15	0.00165695	428860	27742603	ukb-b-5237	Coffee intake || id:ukb-b-5237	TRUE	reported	igd	3	1	TRUE
33	rs7811609	T	C	T	C	0.00913864	-0.0025	0.374746	0.3837	FALSE	FALSE	FALSE	ebi-a-GCST006908	7	32930597	0.0103	440328	0.8072	Ischemic stroke || id:ebi-a-GCST006908	Ischemic stroke	Ischemic stroke || ||	TRUE	igd	7	4e-08	0.00166468	428860	32930597	ukb-b-5237	Coffee intake || id:ukb-b-5237	TRUE	reported	igd	3	1	TRUE
34	rs8056750	T	C	T	C	0.0105333	-0.0076	0.359129	0.3525	FALSE	FALSE	FALSE	ebi-a-GCST006908	16	70927078	0.0129	440328	0.5566	Ischemic stroke || id:ebi-a-GCST006908	Ischemic stroke	Ischemic stroke || ||	TRUE	igd	16	1.29999E-09	0.00173692	428860	70927078	ukb-b-5237	Coffee intake || id:ukb-b-5237	TRUE	reported	igd	3	1	TRUE
35	rs9398171	T	C	T	C	0.0108577	-0.0136	0.71064	0.702	FALSE	FALSE	FALSE	ebi-a-GCST006908	6	108983527	0.0109	440328	0.2104	Ischemic stroke || id:ebi-a-GCST006908	Ischemic stroke	Ischemic stroke || ||	TRUE	igd	6	1.09999E-09	0.00177995	428860	108983527	ukb-b-5237	Coffee intake || id:ukb-b-5237	TRUE	reported	igd	3	1	TRUE
Average weekly red wine intake
	SNP	effect_allele.exposure	other_allele.exposure	effect_allele.outcome	other_allele.outcome	beta.exposure	beta.outcome	eaf.exposure	eaf.outcome	remove	palindromic	ambiguous	id.outcome	chr	pos	se.outcome	samplesize.outcome	pval.outcome	outcome	originalname.outcome	outcome.deprecated	mr_keep.outcome	data_source.outcome	se.exposure	pval.exposure	pos.exposure	samplesize.exposure	chr.exposure	id.exposure	exposure	mr_keep.exposure	pval_origin.exposure	data_source.exposure	action	SNP_index	mr_keep
1	rs10822129	T	C	T	C	0.01344	-0.0019	0.406521	0.4103	FALSE	FALSE	FALSE	ebi-a-GCST006908	10	64846841	0.0102	440328	0.8509	Ischemic stroke || id:ebi-a-GCST006908	Ischemic stroke	Ischemic stroke || ||	TRUE	igd	0.0021284	2.69998E-10	64846841	327026	10	ukb-b-5239	Average weekly red wine intake || id:ukb-b-5239	TRUE	reported	igd	3	1	TRUE
2	rs10925183	A	G	A	G	-0.011922	0.0168	0.607433	0.5999	FALSE	FALSE	FALSE	ebi-a-GCST006908	1	236812414	0.0102	440328	0.102	Ischemic stroke || id:ebi-a-GCST006908	Ischemic stroke	Ischemic stroke || ||	TRUE	igd	0.00211168	1.6e-08	236812414	327026	1	ukb-b-5239	Average weekly red wine intake || id:ukb-b-5239	TRUE	reported	igd	3	1	TRUE
3	rs11714337	A	G	A	G	0.0123918	-0.0137	0.43305	0.4269	FALSE	FALSE	FALSE	ebi-a-GCST006908	3	71582521	0.0102	440328	0.1794	Ischemic stroke || id:ebi-a-GCST006908	Ischemic stroke	Ischemic stroke || ||	TRUE	igd	0.00208811	2.90001E-09	71582521	327026	3	ukb-b-5239	Average weekly red wine intake || id:ukb-b-5239	TRUE	reported	igd	3	1	TRUE
4	rs1229984	C	T	C	T	0.0609318	0.0093	0.976512	0.9408	FALSE	FALSE	FALSE	ebi-a-GCST006908	4	100239319	0.0304	440328	0.7604	Ischemic stroke || id:ebi-a-GCST006908	Ischemic stroke	Ischemic stroke || ||	TRUE	igd	0.00673472	1.50003E-19	100239319	327026	4	ukb-b-5239	Average weekly red wine intake || id:ukb-b-5239	TRUE	reported	igd	3	1	TRUE
5	rs12692596	T	C	T	C	-0.0116782	0.0059	0.370567	0.3626	FALSE	FALSE	FALSE	ebi-a-GCST006908	2	161265910	0.0102	440328	0.560899	Ischemic stroke || id:ebi-a-GCST006908	Ischemic stroke	Ischemic stroke || ||	TRUE	igd	0.0021345	4.49997E-08	161265910	327026	2	ukb-b-5239	Average weekly red wine intake || id:ukb-b-5239	TRUE	reported	igd	3	1	TRUE
6	rs17817497	C	T	C	T	0.014091	0.0115	0.392483	0.4043	FALSE	FALSE	FALSE	ebi-a-GCST006908	16	53815435	0.0105	440328	0.2698	Ischemic stroke || id:ebi-a-GCST006908	Ischemic stroke	Ischemic stroke || ||	TRUE	igd	0.00211408	2.60016E-11	53815435	327026	16	ukb-b-5239	Average weekly red wine intake || id:ukb-b-5239	TRUE	reported	igd	3	1	TRUE
7	rs303753	A	G	A	G	-0.0183206	0.0338	0.344672	0.3571	FALSE	FALSE	FALSE	ebi-a-GCST006908	18	21074922	0.0106	440328	0.001367	Ischemic stroke || id:ebi-a-GCST006908	Ischemic stroke	Ischemic stroke || ||	TRUE	igd	0.0021899	6.00067E-17	21074922	327026	18	ukb-b-5239	Average weekly red wine intake || id:ukb-b-5239	TRUE	reported	igd	3	1	TRUE
8	rs35698271	C	A	C	A	-0.0153487	0.0174	0.180339	0.1822	FALSE	FALSE	FALSE	ebi-a-GCST006908	1	96256387	0.0128	440328	0.1744	Ischemic stroke || id:ebi-a-GCST006908	Ischemic stroke	Ischemic stroke || ||	TRUE	igd	0.00269709	1.29999E-08	96256387	327026	1	ukb-b-5239	Average weekly red wine intake || id:ukb-b-5239	TRUE	reported	igd	3	1	TRUE
9	rs4643716	A	C	A	C	0.0115308	-0.0156	0.583739	0.581	FALSE	FALSE	FALSE	ebi-a-GCST006908	3	117167572	0.0104	440328	0.1321	Ischemic stroke || id:ebi-a-GCST006908	Ischemic stroke	Ischemic stroke || ||	TRUE	igd	0.00210517	4.30002E-08	117167572	327026	3	ukb-b-5239	Average weekly red wine intake || id:ukb-b-5239	TRUE	reported	igd	3	1	TRUE
10	rs55968191	A	G	A	G	0.0132033	-0.0223	0.24686	0.2427	FALSE	FALSE	FALSE	ebi-a-GCST006908	8	142705706	0.0123	440328	0.0693298	Ischemic stroke || id:ebi-a-GCST006908	Ischemic stroke	Ischemic stroke || ||	TRUE	igd	0.00241641	4.70002E-08	142705706	327026	8	ukb-b-5239	Average weekly red wine intake || id:ukb-b-5239	TRUE	reported	igd	3	1	TRUE
11	rs62573521	T	C	T	C	-0.0323105	0.0251	0.040468	0.0333	FALSE	FALSE	FALSE	ebi-a-GCST006908	9	22648200	0.0338	440328	0.4584	Ischemic stroke || id:ebi-a-GCST006908	Ischemic stroke	Ischemic stroke || ||	TRUE	igd	0.00524921	7.49998E-10	22648200	327026	9	ukb-b-5239	Average weekly red wine intake || id:ukb-b-5239	TRUE	reported	igd	3	1	TRUE
12	rs627685	C	T	C	T	-0.0125352	-0.0009	0.302864	0.3013	FALSE	FALSE	FALSE	ebi-a-GCST006908	18	53186092	0.0107	440328	0.9339	Ischemic stroke || id:ebi-a-GCST006908	Ischemic stroke	Ischemic stroke || ||	TRUE	igd	0.00226097	2.99999E-08	53186092	327026	18	ukb-b-5239	Average weekly red wine intake || id:ukb-b-5239	TRUE	reported	igd	3	1	TRUE
13	rs6882046	G	A	G	A	0.0162857	-0.0062	0.268866	0.2644	FALSE	FALSE	FALSE	ebi-a-GCST006908	5	87968864	0.0107	440328	0.5633	Ischemic stroke || id:ebi-a-GCST006908	Ischemic stroke	Ischemic stroke || ||	TRUE	igd	0.00234886	4.10015E-12	87968864	327026	5	ukb-b-5239	Average weekly red wine intake || id:ukb-b-5239	TRUE	reported	igd	3	1	TRUE
14	rs6908328	A	C	A	C	0.0127108	0.0025	0.514021	0.5425	FALSE	FALSE	FALSE	ebi-a-GCST006908	6	26292855	0.01	440328	0.8035	Ischemic stroke || id:ebi-a-GCST006908	Ischemic stroke	Ischemic stroke || ||	TRUE	igd	0.00206267	7.19996E-10	26292855	327026	6	ukb-b-5239	Average weekly red wine intake || id:ukb-b-5239	TRUE	reported	igd	3	1	TRUE
15	rs898751	T	C	T	C	-0.012363	-0.008	0.49202	0.4814	FALSE	FALSE	FALSE	ebi-a-GCST006908	17	2291863	0.01	440328	0.4245	Ischemic stroke || id:ebi-a-GCST006908	Ischemic stroke	Ischemic stroke || ||	TRUE	igd	0.00206424	2.1E-09	2291863	327026	17	ukb-b-5239	Average weekly red wine intake || id:ukb-b-5239	TRUE	reported	igd	3	1	TRUE
Mineral and other dietary supplements: Calcium
	SNP	effect_allele.exposure	other_allele.exposure	effect_allele.outcome	other_allele.outcome	beta.exposure	beta.outcome	eaf.exposure	eaf.outcome	remove	palindromic	ambiguous	id.outcome	chr	pos	se.outcome	samplesize.outcome	pval.outcome	outcome	originalname.outcome	outcome.deprecated	mr_keep.outcome	data_source.outcome	pos.exposure	pval.exposure	samplesize.exposure	se.exposure	chr.exposure	id.exposure	exposure	mr_keep.exposure	pval_origin.exposure	data_source.exposure	action	SNP_index	mr_keep
1	rs112241441	T	C	T	C	0.00929022	-0.049	0.02669	0.0276	FALSE	FALSE	FALSE	ebi-a-GCST006908	12	65733836	0.0367	440328	0.1814	Ischemic stroke || id:ebi-a-GCST006908	Ischemic stroke	Ischemic stroke || ||	TRUE	igd	65733836	1.2e-08	461384	0.00162903	12	ukb-b-7043	Mineral and other dietary supplements: Calcium || id:ukb-b-7043	TRUE	reported	igd	3	1	TRUE
2	rs12637414	G	A	G	A	-0.00431847	0.0094	0.143489	0.1308	FALSE	FALSE	FALSE	ebi-a-GCST006908	3	97606672	0.015	440328	0.5293	Ischemic stroke || id:ebi-a-GCST006908	Ischemic stroke	Ischemic stroke || ||	TRUE	igd	97606672	6.1e-09	461384	0.000742746	3	ukb-b-7043	Mineral and other dietary supplements: Calcium || id:ukb-b-7043	TRUE	reported	igd	3	1	TRUE
3	rs243372	A	G	A	G	0.00366138	-0.0261	0.516654	0.5092	FALSE	FALSE	FALSE	ebi-a-GCST006908	19	4432973	0.0101	440328	0.00993894	Ischemic stroke || id:ebi-a-GCST006908	Ischemic stroke	Ischemic stroke || ||	TRUE	igd	4432973	1.50003e-12	461384	0.000517819	19	ukb-b-7043	Mineral and other dietary supplements: Calcium || id:ukb-b-7043	TRUE	reported	igd	3	1	TRUE
4	rs9533090	T	C	T	C	0.00314385	-0.0012	0.480522	0.4864	FALSE	FALSE	FALSE	ebi-a-GCST006908	13	42951449	0.0102	440328	0.9064	Ischemic stroke || id:ebi-a-GCST006908	Ischemic stroke	Ischemic stroke || ||	TRUE	igd	42951449	1.5e-09	461384	0.000519866	13	ukb-b-7043	Mineral and other dietary supplements: Calcium || id:ukb-b-7043	TRUE	reported	igd	3	1	TRUE

## Sheet: S2 MR results and Sensitivity 
S2 MR results and Sensitivity analysis
outcome	BD
exposure	method	nsnp	b	se	pval		method	Q	Q_df	Q_pval		egger_intercept	se	pval
Processed meat intake	MR Egger	21	-0.470602	0.882013	0.599837		MR Egger	16.6875	19	0.611031		0.00727235	0.0130761	0.584594
	Weighted median	21	-0.0807683	0.244631	0.741276		Inverse variance weighted	16.9968	20	0.653182
	Inverse variance weighted	21	0.0105001	0.172167	0.951369
	Simple mode	21	0.485787	0.516825	0.35846
	Weighted mode	21	-0.572999	0.445873	0.213436
Poultry intake	MR Egger	7	29.5833	10.7902	0.0407111		MR Egger	1.41453	5	0.922717		-0.314781	0.116918	0.0431784
	Weighted median	7	0.307395	0.537222	0.567191		Inverse variance weighted	8.66315	6	0.193427
	Inverse variance weighted	7	0.549254	0.440859	0.212811
	Simple mode	7	-0.199027	0.945056	0.84017
	Weighted mode	7	-0.184742	0.892422	0.842847
Beef intake	MR Egger	12	2.20314	1.85095	0.261428		MR Egger	15.2255	10	0.124054		-0.0209484	0.0228625	0.381089
	Weighted median	12	0.463589	0.40248	0.24939		Inverse variance weighted	16.5038	11	0.123434
	Inverse variance weighted	12	0.535832	0.336417	0.111213
	Simple mode	12	0.202089	0.765032	0.796542
	Weighted mode	12	0.375584	0.644025	0.571534
Pork intake	MR Egger	11	-0.790191	2.63365	0.770964		MR Egger	12.3838	9	0.192526		0.0085227	0.0262911	0.753219
	Weighted median	11	-0.478913	0.473394	0.311701		Inverse variance weighted	12.5284	10	0.251246
	Inverse variance weighted	11	0.053997	0.374941	0.885489
	Simple mode	11	-0.62994	0.772791	0.433972
	Weighted mode	11	-0.661785	0.789456	0.421459
Lamb mutton intake	MR Egger	26	0.123648	0.948981	0.897419		MR Egger	25.7816	24	0.364336		-0.0019775	0.0103512	0.850101
	Weighted median	26	-0.213421	0.311422	0.493147		Inverse variance weighted	25.8209	25	0.417208
	Inverse variance weighted	26	-0.0526366	0.217216	0.808529
	Simple mode	26	-0.416578	0.594541	0.489979
	Weighted mode	26	-0.350473	0.583878	0.553742
Non-oily fish intake	MR Egger	11	-0.407905	1.41478	0.779633		MR Egger	9.53596	9	0.38934		0.00557893	0.0171369	0.752205
	Weighted median	11	0.0262572	0.402259	0.947955		Inverse variance weighted	9.64825	10	0.471876
	Inverse variance weighted	11	0.0422656	0.290575	0.884352
	Simple mode	11	0.669285	0.745662	0.390512
	Weighted mode	11	0.656159	0.693057	0.366077
Oily fish intake	MR Egger	42	-0.815853	0.810598	0.320233		MR Egger	47.3727	40	0.197101		0.00449354	0.00859355	0.60393
	Weighted median	42	-0.595501	0.251906	0.0180799		Inverse variance weighted	47.6965	41	0.219038
	Inverse variance weighted	42	-0.402253	0.175685	0.0220428
	Simple mode	42	0.703565	0.662286	0.294304
	Weighted mode	42	-1.11707	0.657358	0.096832
Bread intake	MR Egger	27	-0.287179	0.750446	0.705193		MR Egger	29.3945	25	0.247762		0.00252162	0.0107911	0.81714
	Weighted median	27	0.185979	0.228094	0.414865		Inverse variance weighted	29.4587	26	0.290639
	Inverse variance weighted	27	-0.116153	0.162783	0.475511
	Simple mode	27	0.324202	0.426511	0.454017
	Weighted mode	27	0.290669	0.372441	0.442178
Dairy smoothie intake	MR Egger	3	0.531161	1.73399	0.810767		MR Egger	0.119391	1	0.729696		-0.0183785	0.118063	0.901689
	Weighted median	3	0.286466	0.409451	0.484156		Inverse variance weighted	0.143623	2	0.930706
	Inverse variance weighted	3	0.267667	0.376222	0.476798
	Simple mode	3	0.225247	0.524508	0.709438
	Weighted mode	3	0.328351	0.422213	0.518142
Number of oatcakes with butter/margarine	MR Egger	3	2.9567	1.73871	0.338421		MR Egger	0.444297	1	0.505056		-0.0480861	0.0382734	0.427972
	Weighted median	3	0.641009	0.899526	0.476089		Inverse variance weighted	2.0228	2	0.36371
	Inverse variance weighted	3	0.977625	0.740249	0.186611
	Simple mode	3	0.589993	1.16784	0.663592
	Weighted mode	3	0.364023	1.0388	0.759485
Cheese intake	MR Egger	54	0.15572	0.480118	0.746985		MR Egger	69.5206	52	0.0526503		-0.00918476	0.00794069	0.252693
	Weighted median	54	-0.367583	0.151219	0.0150655		Inverse variance weighted	71.3092	53	0.0474507
	Inverse variance weighted	54	-0.383769	0.114246	0.000781821
	Simple mode	54	-0.377219	0.397453	0.346882
	Weighted mode	54	-0.468387	0.341314	0.175748
Snackpot intake	MR Egger	6	12.9139	7.88752	0.176918		MR Egger	1.43256	4	0.838517		-0.0745987	0.0578204	0.266521
	Weighted median	6	1.58926	2.77069	0.56624		Inverse variance weighted	3.09712	5	0.685015
	Inverse variance weighted	6	3.11122	2.11767	0.141786
	Simple mode	6	0.918208	3.7385	0.815748
	Weighted mode	6	0.806451	3.61588	0.832337
Cereal intake	MR Egger	34	0.0531729	0.660068	0.936296		MR Egger	37.1362	32	0.244162		-0.000122228	0.00927541	0.989568
	Weighted median	34	-0.118019	0.213232	0.579935		Inverse variance weighted	37.1365	33	0.284109
	Inverse variance weighted	34	0.0447246	0.154673	0.772462
	Simple mode	34	-0.583569	0.455882	0.20944
	Weighted mode	34	-0.534195	0.385142	0.174737
Fresh fruit intake	MR Egger	49	-0.679786	0.777698	0.386508		MR Egger	75.5123	47	0.00521333		0.00767748	0.00710644	0.285496
	Weighted median	49	-0.296111	0.292671	0.311655		Inverse variance weighted	77.3875	48	0.00456529
	Inverse variance weighted	49	0.125831	0.221184	0.569426
	Simple mode	49	-0.544858	0.639176	0.398204
	Weighted mode	49	-0.45819	0.424206	0.28549
Dried fruit intake	MR Egger	35	-0.0863982	0.895212	0.923698		MR Egger	45.7807	33	0.0686105		-0.00756755	0.0106108	0.480739
	Weighted median	35	-0.476394	0.242303	0.0492858		Inverse variance weighted	46.4863	34	0.0750291
	Inverse variance weighted	35	-0.710292	0.188758	0.000167898
	Simple mode	35	-0.318886	0.499588	0.527556
	Weighted mode	35	-0.362361	0.45334	0.429657
Cooked vegetable intake	MR Egger	15	0.645992	3.02334	0.834121		MR Egger	11.214	13	0.592892		-0.00421708	0.0313303	0.894989
	Weighted median	15	0.22441	0.362823	0.536238		Inverse variance weighted	11.2322	14	0.667709
	Inverse variance weighted	15	0.240698	0.271999	0.3762
	Simple mode	15	0.162438	0.684672	0.815901
	Weighted mode	15	-0.34768	0.688457	0.621406
Salad raw vegetable intake	MR Egger	11	-1.81424	2.15233	0.421109		MR Egger	12.6171	9	0.18071		0.0148282	0.0219985	0.517211
	Weighted median	11	-0.410044	0.508843	0.420338		Inverse variance weighted	13.2541	10	0.209811
	Inverse variance weighted	11	-0.391252	0.407749	0.337286
	Simple mode	11	-0.489924	1.01451	0.639553
	Weighted mode	11	-0.506035	1.02898	0.633489
Green tea intake	MR Egger	12	-0.00313177	0.0107322	0.777856		MR Egger	6.79719	8	0.558664		0.000997542	0.0190084	0.959434
	Weighted median	12	-0.00132531	0.00701955	0.850247		Inverse variance weighted	6.79995	9	0.657939
	Inverse variance weighted	12	-0.00264345	0.00534772	0.621084
	Simple mode	12	-0.000896877	0.00897938	0.922628
	Weighted mode	12	-0.0010784	0.00931256	0.910354
Coffee intake	MR Egger	35	0.0769678	0.248589	0.758798		MR Egger	33.2169	33	0.456692		-0.00168807	0.00404306	0.678999
	Weighted median	35	-0.0461285	0.182509	0.800465		Inverse variance weighted	33.3924	34	0.497229
	Inverse variance weighted	35	-0.0128022	0.124369	0.918013
	Simple mode	35	-0.0209346	0.321377	0.948444
	Weighted mode	35	-0.0209346	0.16895	0.902116
Average weekly red wine intake	MR Egger	15	-0.156303	0.666132	0.818142		MR Egger	18.1344	13	0.152484		-0.00558337	0.0099458	0.584087
	Weighted median	15	-0.322714	0.300175	0.282335		Inverse variance weighted	18.574	14	0.181875
	Inverse variance weighted	15	-0.50716	0.224767	0.0240468
	Simple mode	15	-1.16446	0.594092	0.0702007
	Weighted mode	15	0.0108578	0.489973	0.982633
Mineral and other dietary supplements: Calcium	MR Egger	15	-7.05662	6.8703	0.412352		MR Egger	2.62753	2	0.268806		0.0124007	0.0267652	0.688668
	Weighted median	15	-3.95077	1.96751	0.0446421		Inverse variance weighted	2.90955	3	0.405782
	Inverse variance weighted	15	-3.99444	1.63653	0.0146548
	Simple mode	15	-2.31225	3.31488	0.535666
	Weighted mode	15	-1.75011	3.21165	0.623704
